# Supplementary material for: Macrophages orchestrate elimination of Shigella from the intestinal epithelial cell niche via TLR-induced IL-12 and IFN-γ
Source: Cell Host Microbe. Author manuscript; Available in PMC 2025 Sep 26. (PMC12471108; doi:10.1016/j.chom.2025.08.001)
Supplement: 2 — Supplemental Videos and Spreadsheets_Table1: Differential expression IEC naïve vs infected, related to Figure 1c. [file NIHMS2107783-supplement-2.xlsx]

## Sheet: IEC_DEG_IgGvsNI
GeneID	Gene name	baseMean	log2FoldChange	lfcSE	pvalue	padj
Igtp	interferon gamma induced GTPase	2328.91	4.80357	0.16011	2.45878409453934e-199	4.26205634947449e-195
Ly6a	lymphocyte antigen 6 complex, locus A	25934.4	4.86774	0.176822	1.88603308671511e-168	1.63462487625598e-164
Ces1g	carboxylesterase 1G	4047.48	-4.87709	0.190514	3.59890529425719e-146	2.07944747902181e-142
Lap3	leucine aminopeptidase 3	4487.65	2.19089	0.0900322	2.59922433827771e-132	1.12637386699264e-128
Mfsd2a	MFSD2 lysolipid transporter A, lysophospholipid	2066.28	4.65599	0.199385	4.05433616450558e-122	1.40555726151079e-118
Trim15	tripartite motif-containing 15	3675.56	4.26388	0.183504	7.51877018668022e-121	2.17217270693191e-117
Gm12250	predicted gene 12250	507.164	5.16101	0.227399	6.88380949510727e-116	1.70462791125985e-112
Apobec3	apolipoprotein B mRNA editing enzyme, catalytic polypeptide 3	3716.61	1.92217	0.0848985	4.92983221571028e-115	1.06817139533902e-111
Ly6c1	lymphocyte antigen 6 complex, locus C1	7960.05	5.80115	0.25795	1.42273614460142e-114	2.74018981450233e-111
Irgm2	immunity-related GTPase family M member 2	984.721	3.13099	0.143213	5.63291758466214e-108	9.76409934125336e-105
Ces1d	carboxylesterase 1D	1323.22	-6.60551	0.310582	2.81638387787759e-104	4.43810892173911e-101
Cyp2c55	cytochrome P450, family 2, subfamily c, polypeptide 55	19905.9	-6.97335	0.342826	1.2632427041063e-96	1.82475408608155e-93
Duoxa2	dual oxidase maturation factor 2	8525.67	5.12368	0.249071	7.37590416812787e-96	9.83491714233296e-93
Tgtp1	T cell specific GTPase 1	860.952	5.20652	0.253732	1.79604575930538e-95	2.22376122798568e-92
Slc16a9	solute carrier family 16 (monocarboxylic acid transporters), member 9	360.984	-5.04182	0.258685	2.27394920554846e-86	2.6277757019318e-83
Pla2g5	phospholipase A2, group V	2075.34	4.13058	0.214475	4.22848001136255e-84	4.5810295323099e-81
Tsku	tsukushi, small leucine rich proteoglycan	1029.42	-3.9399	0.20711	3.43342721703046e-82	3.50088396352977e-79
Trim40	tripartite motif-containing 40	2137.69	3.5963	0.190154	1.75858398389007e-81	1.69351637648614e-78
Sult1a1	sulfotransferase family 1A, phenol-preferring, member 1	5291.77	-4.40483	0.235064	8.39536330421328e-80	7.65922250080174e-77
Manf	mesencephalic astrocyte-derived neurotrophic factor	6098.98	1.7008	0.0915231	5.78426877662251e-79	5.01322574869873e-76
Lrg1	leucine-rich alpha-2-glycoprotein 1	13527.2	4.77523	0.259451	3.04789845931269e-77	2.51582247112982e-74
Fut2	fucosyltransferase 2	14275.2	2.57698	0.142919	1.47895577397304e-74	1.16528269936585e-71
Oasl2	2'-5' oligoadenylate synthetase-like 2	1444.02	3.37056	0.187185	2.28091289733042e-74	1.71901496357937e-71
Creld2	cysteine-rich with EGF-like domains 2	2508.07	2.20957	0.122724	5.16982845942241e-74	3.73390860481783e-71
Ckap4	cytoskeleton-associated protein 4	2393.04	2.50836	0.140398	3.3528537034157e-73	2.32473464380031e-70
Il18bp	interleukin 18 binding protein	618.464	4.59209	0.257973	2.15055108693985e-72	1.43375586696213e-69
Duox2	dual oxidase 2	22645.4	4.59355	0.259708	1.6121744455903e-71	1.03501599406897e-68
Xdh	xanthine dehydrogenase	6022.04	3.05285	0.174333	1.04973951939142e-70	6.49863743897532e-68
Stat1	signal transducer and activator of transcription 1	3134.03	2.53129	0.144605	1.93266084104074e-70	1.15519803512414e-67
Slc20a1	solute carrier family 20, member 1	5934.84	-3.36412	0.19284	4.86872288211004e-70	2.81314808128318e-67
Hk2	hexokinase 2	17659.2	2.79613	0.16105	1.51854296544124e-69	8.49110443966402e-67
Tap1	transporter 1, ATP-binding cassette, sub-family B (MDR/TAP)	5392.72	3.85191	0.221414	2.42508092118971e-69	1.31363602149695e-66
Ttr	transthyretin	337.864	-3.83436	0.220778	3.95575734806737e-69	2.07785145064848e-66
Zbp1	Z-DNA binding protein 1	1924.62	4.18527	0.243095	6.98991675915699e-68	3.56362403244786e-65
Gna14	guanine nucleotide binding protein, alpha 14	1980.16	2.34003	0.136555	1.79509568147815e-67	8.89033958364066e-65
Cyp4b1	cytochrome P450, family 4, subfamily b, polypeptide 1	619.382	-5.02786	0.296927	4.36775186239386e-66	2.10307252174264e-63
Psmb8	proteasome (prosome, macropain) subunit, beta type 8 (large multifunctional peptidase 7)	3318.7	4.06507	0.240809	2.06365077848689e-65	9.66792502548428e-63
Mettl7a1	methyltransferase like 7A1	4023.14	-3.07263	0.183036	2.76255192763437e-65	1.2601598714109e-62
Prss27	protease, serine 27	512.48	4.43637	0.263794	6.10558795919957e-65	2.71369901755808e-62
Cd38	CD38 antigen	7894.49	2.43292	0.145857	3.34638242436281e-64	1.45015482359763e-61
Ifi47	interferon gamma inducible protein 47	983.494	3.14374	0.189435	7.2579224193691e-64	3.06850798091083e-61
Nlrc5	NLR family, CARD domain containing 5	307.567	3.55089	0.214384	2.26361040311321e-63	9.34224350656294e-61
Wars	NA	13067.9	2.54465	0.154457	7.95476142284871e-63	3.2066938256665e-60
Stom	stomatin	11177.1	3.3378	0.20296	1.11438394049308e-62	4.39016618738798e-60
Gstm3	glutathione S-transferase, mu 3	1712.26	-3.11221	0.192256	5.75839524597958e-61	2.19125434891442e-58
Iigp1	interferon inducible GTPase 1	1079.41	5.04596	0.311073	5.8150282710317e-61	2.19125434891442e-58
Prnp	prion protein	2300	-2.19767	0.135343	7.77433797854589e-61	2.86724201106627e-58
Gbp2	guanylate binding protein 2	1308.14	4.01016	0.248653	5.14877980531985e-60	1.85935310719613e-57
Tbc1d24	TBC1 domain family, member 24	210.394	-2.36284	0.147026	8.69638475205182e-60	3.07639047534829e-57
Smpdl3b	sphingomyelin phosphodiesterase, acid-like 3B	754.987	2.92636	0.182748	9.14129670076447e-60	3.16910474022103e-57
Ypel3	yippee like 3	529.516	-2.2704	0.141761	2.53259821184768e-59	8.60785439297404e-57
Acaa1b	acetyl-Coenzyme A acyltransferase 1B	437.869	-4.21793	0.263121	2.69403757682729e-59	8.98047064552388e-57
Reg3g	regenerating islet-derived 3 gamma	46032.5	5.10099	0.319623	3.58526016701309e-59	1.17258301386802e-56
Hmgcs2	3-hydroxy-3-methylglutaryl-Coenzyme A synthase 2	34974.8	-3.419	0.214996	8.51018137338486e-59	2.73176822085654e-56
Tmem173	NA	1243.38	3.66571	0.23263	1.27063168894263e-57	4.00456903566028e-55
Tifa	TRAF-interacting protein with forkhead-associated domain	2969.04	2.80191	0.180809	3.47410418722787e-56	1.07535932109657e-53
Sprr2a3	small proline-rich protein 2A3	15950.6	2.75969	0.178473	6.14192665320701e-56	1.86779222117001e-53
Cox7a1	cytochrome c oxidase subunit 7A1	656.273	-2.69016	0.174681	1.77659859819808e-55	5.30957932778717e-53
Ido1	indoleamine 2,3-dioxygenase 1	2167.52	7.59878	0.518055	9.97137683992198e-55	2.92955671429165e-52
Ces1f	carboxylesterase 1F	2207.15	-2.92245	0.191732	1.6396203479934e-54	4.73686318535293e-52
F830016B08Rik	RIKEN cDNA F830016B08 gene	151.591	6.00289	0.399085	4.95823411156793e-54	1.40895131294948e-51
Slc5a9	solute carrier family 5 (sodium/glucose cotransporter), member 9	1814.24	3.03931	0.202031	3.40528643992008e-53	9.52052179831851e-51
Abcb1a	ATP-binding cassette, sub-family B (MDR/TAP), member 1A	3691.97	-3.99663	0.264559	4.44178509402834e-53	1.22212544158551e-50
Socs1	suppressor of cytokine signaling 1	724.522	4.17498	0.276781	6.86228908241029e-53	1.85860810866406e-50
Tmem50b	transmembrane protein 50B	2798.03	1.63286	0.109246	1.62060599048952e-52	4.32178219063775e-50
Ripk3	receptor-interacting serine-threonine kinase 3	3519.61	2.66893	0.180396	1.79190813656868e-51	4.70620236958811e-49
Ddah1	dimethylarginine dimethylaminohydrolase 1	3974.15	1.58876	0.108447	1.15776718563383e-50	2.99533379041445e-48
Gstm1	glutathione S-transferase, mu 1	3496.5	-2.22534	0.151329	1.60019928341201e-50	4.07909623215645e-48
Gpx2	glutathione peroxidase 2	41977.6	2.29046	0.156188	2.62188062597094e-50	6.58662011167831e-48
Upp1	uridine phosphorylase 1	5272.21	4.02214	0.275958	1.23059006209518e-49	3.04729259090826e-47
BC025446	NA	775.221	2.742	0.189785	2.63682423477593e-49	6.43756496980366e-47
Inf2	inverted formin, FH2 and WH2 domain containing	2663.9	2.99992	0.207891	2.96814715631217e-49	7.14581427882155e-47
Ciita	class II transactivator	250.542	4.52646	0.312121	3.54287017949393e-49	8.41261803991065e-47
Irgm1	immunity-related GTPase family M member 1	1876.28	2.59887	0.180188	4.75174031174189e-49	1.11306306167208e-46
Mybl2	myeloblastosis oncogene-like 2	1231.79	2.25444	0.157283	3.44636886274189e-48	7.96524771556906e-46
Tsc22d1	TSC22 domain family, member 1	6619	-2.14751	0.150607	1.13396702019613e-47	2.58634004316838e-45
Plac8	placenta-specific 8	29398.3	1.74173	0.122844	1.80950784796564e-47	4.07350766709563e-45
Acsf2	acyl-CoA synthetase family member 2	7861.03	-2.3593	0.166816	4.34113688107063e-47	9.64734188416389e-45
Parp12	poly (ADP-ribose) polymerase family, member 12	2934.09	2.34925	0.167387	2.04877983124737e-46	4.49538602466353e-44
Art2a-ps	NA	399.436	3.56228	0.254168	2.14796628960078e-46	4.6541059579925e-44
Gpt2	glutamic pyruvate transaminase (alanine aminotransferase) 2	530.917	-2.15459	0.153417	2.38614682884638e-46	5.10635421373126e-44
Rassf10	Ras association (RalGDS/AF-6) domain family (N-terminal) member 10	182.936	-3.47339	0.248235	2.58104949081167e-46	5.45608681386946e-44
S100a11	S100 calcium binding protein A11	11986.6	1.90694	0.136292	4.19334271486171e-46	8.75751838788106e-44
Oas3	2'-5' oligoadenylate synthetase 3	970.455	2.90446	0.209358	8.2776817102997e-46	1.70815874721827e-43
Fmo5	flavin containing monooxygenase 5	544.012	-3.84372	0.2781	4.77723978789902e-45	9.74219699805195e-43
Phgdh	3-phosphoglycerate dehydrogenase	2964.56	2.57733	0.187427	6.72041967518526e-45	1.35455528662397e-42
Hyou1	hypoxia up-regulated 1	8194.77	1.63643	0.119303	8.00614696259502e-45	1.59515576378876e-42
Fabp2	fatty acid binding protein 2, intestinal	3627.31	-2.76852	0.202318	1.25845899989906e-44	2.47887821639207e-42
Ptk6	PTK6 protein tyrosine kinase 6	2230.79	3.64632	0.265711	1.43164833131731e-44	2.7883361994443e-42
Tat	tyrosine aminotransferase	1655.75	2.67637	0.195628	1.48541626069463e-44	2.86091171809786e-42
Gpam	glycerol-3-phosphate acyltransferase, mitochondrial	761.067	-1.92246	0.139968	1.53322653961873e-44	2.92054382832429e-42
Ddc	dopa decarboxylase	862.357	-2.14334	0.155965	1.60959644334922e-44	3.03268964663211e-42
Nos2	nitric oxide synthase 2, inducible	3719.41	6.11381	0.453638	1.73927341397434e-44	3.24178122127217e-42
Ifitm3	interferon induced transmembrane protein 3	2495.67	2.27589	0.16599	2.12914895558176e-44	3.92624127617598e-42
Psmd7	proteasome (prosome, macropain) 26S subunit, non-ATPase, 7	3357.57	1.06905	0.0778021	2.62604717002047e-44	4.79156859422472e-42
Cxcl9	chemokine (C-X-C motif) ligand 9	178.433	4.65783	0.340966	4.59867614018445e-44	8.30348460562055e-42
Ecscr	endothelial cell surface expressed chemotaxis and apoptosis regulator	348.188	4.23237	0.309648	5.03421293215433e-44	8.99619040886218e-42
Asns	asparagine synthetase	2926.49	1.98933	0.146262	1.07008815305498e-43	1.89274571888317e-41
Samhd1	SAM domain and HD domain, 1	2352.01	2.10747	0.155561	2.35017927458361e-43	4.11495025713458e-41
Lgals9	lectin, galactose binding, soluble 9	7116.7	2.09879	0.155098	2.90443149429314e-43	5.03454155220773e-41
Ifit1bl1	interferon induced protein with tetratricpeptide repeats 1B like 1	1264.63	3.82633	0.283577	4.19447437126431e-43	7.19871472787084e-41
Hsd3b3	hydroxy-delta-5-steroid dehydrogenase, 3 beta- and steroid delta-isomerase 3	3104.53	-2.80339	0.20995	1.09992480611807e-42	1.86922515580889e-40
Gstk1	glutathione S-transferase kappa 1	1466.66	-1.5605	0.117511	2.432051640069e-42	4.09293040086953e-40
Bst2	bone marrow stromal cell antigen 2	1331.52	2.4434	0.183332	2.8082210072268e-42	4.68054835954513e-40
Rrm2	ribonucleotide reductase M2	2237.2	1.98134	0.148856	5.3514258566851e-42	8.83443959997901e-40
Pck1	phosphoenolpyruvate carboxykinase 1, cytosolic	1640.29	-2.45031	0.184659	6.03509601671941e-42	9.86909003337871e-40
Psat1	phosphoserine aminotransferase 1	1831.69	1.93089	0.145353	6.99754653339436e-42	1.13360253840989e-39
Psma5	proteasome subunit alpha 5	3536.87	1.1951	0.0924639	6.06479578735047e-40	9.73399723869751e-38
Kars	lysyl-tRNA synthetase	4963.77	1.08631	0.0840564	1.32645104652671e-39	2.10942224224716e-37
Usp18	ubiquitin specific peptidase 18	415.44	2.92514	0.229074	2.18872895547888e-39	3.44903888311554e-37
Scin	scinderin	1647.35	-2.42512	0.189196	2.36082688201046e-39	3.68671830385309e-37
Ddx39	NA	4610.28	1.69401	0.132824	3.52609132215749e-39	5.45725598020338e-37
Anxa8	annexin A8	2439.64	2.55399	0.200833	6.66657106887373e-39	1.0226402027244e-36
H2-DMb1	histocompatibility 2, class II, locus Mb1	381.194	3.78077	0.296775	8.01288485479363e-39	1.21838022871046e-36
Tpm3	tropomyosin 3, gamma	18144.3	0.981048	0.0765784	1.18632722632039e-38	1.78815618617719e-36
Fam118b	family with sequence similarity 118, member B	881.171	1.25552	0.0995381	2.30837125346675e-38	3.44942304375799e-36
Ugdh	UDP-glucose dehydrogenase	8062.67	-2.17857	0.172384	3.49572260342491e-38	5.17904748784337e-36
Plbd1	phospholipase B domain containing 1	788.438	-2.13725	0.169684	6.14160514489293e-38	9.02191386284526e-36
Socs3	suppressor of cytokine signaling 3	7507.26	3.37277	0.269302	6.86191867344721e-38	9.995335990381e-36
B3galt5	UDP-Gal:betaGlcNAc beta 1,3-galactosyltransferase, polypeptide 5	12865.4	2.35416	0.187444	7.35313441833177e-38	1.06103305462866e-35
Maob	monoamine oxidase B	391.558	-3.07035	0.24575	7.40654203357958e-38	1.06103305462866e-35
H2-Ab1	histocompatibility 2, class II antigen A, beta 1	1590.59	3.78838	0.303126	1.72541149850566e-37	2.45149859959812e-35
Fen1	flap structure specific endonuclease 1	1684.01	1.7479	0.140342	1.87527465216233e-37	2.64276510736437e-35
Cbr1	carbonyl reductase 1	5108.32	-1.62942	0.13118	1.91953045095709e-37	2.68331780942663e-35
St3gal5	ST3 beta-galactoside alpha-2,3-sialyltransferase 5	846.635	-3.93839	0.315254	2.15030638732336e-37	2.98187287342905e-35
Ank	progressive ankylosis	2359.85	-2.59195	0.208667	2.60737323998534e-37	3.57066314544538e-35
Oasl1	2'-5' oligoadenylate synthetase-like 1	1320.64	2.66052	0.214353	2.61609680092052e-37	3.57066314544538e-35
Syt8	synaptotagmin VIII	316.026	2.96006	0.24078	8.80482814511334e-37	1.19236633646402e-34
Entpd5	ectonucleoside triphosphate diphosphohydrolase 5	5527.89	-1.51066	0.123049	8.91090268931228e-37	1.19737664508945e-34
Stat2	signal transducer and activator of transcription 2	1195.32	1.82412	0.148058	1.27145797615762e-36	1.69534250451663e-34
Clca4b	chloride channel accessory 4B	17295.6	4.43627	0.359647	1.71422811404223e-36	2.26827710906932e-34
Stip1	stress-induced phosphoprotein 1	4262.11	1.07468	0.0870988	2.44295783707222e-36	3.20804781422803e-34
Phyh	phytanoyl-CoA hydroxylase	1769.2	-1.33105	0.109111	2.8976192286505e-36	3.77649110597201e-34
Hao2	hydroxyacid oxidase 2	3815.86	-3.54662	0.289972	3.38637458823624e-36	4.38055351585724e-34
Cd74	CD74 antigen (invariant polypeptide of major histocompatibility complex, class II antigen-associated)	4299.72	4.26879	0.349293	7.20792265376574e-36	9.25497268743521e-34
Oas2	2'-5' oligoadenylate synthetase 2	147.319	3.33964	0.276149	1.34974515977391e-35	1.72032960290595e-33
Cyp4f15	cytochrome P450, family 4, subfamily f, polypeptide 15	52.158	-5.76044	0.481437	1.36797002021081e-35	1.7308315569587e-33
Rab32	RAB32, member RAS oncogene family	678.432	1.37496	0.114598	2.93970298154723e-35	3.69252257116955e-33
Gm12251	NADH dehydrogenase (ubiquinone) Fe-S protein 3 pseudogene	150.318	2.52048	0.209534	3.73248911684403e-35	4.65460189578233e-33
Wfdc18	WAP four-disulfide core domain 18	442.389	3.74573	0.311081	4.5156612808626e-35	5.59103376017659e-33
Ehd4	EH-domain containing 4	2404.64	1.27635	0.106541	5.32126165739975e-35	6.54175528860761e-33
Gde1	glycerophosphodiester phosphodiesterase 1	733.491	-2.14947	0.178461	5.53688099553781e-35	6.75889402652482e-33
Ces2a	carboxylesterase 2A	1986.66	-2.69963	0.226328	9.2946722779979e-35	1.12667027459312e-32
Dynll1	dynein light chain LC8-type 1	3867.68	1.71907	0.144107	1.05854115766374e-34	1.27421891853773e-32
Tcof1	treacle ribosome biogenesis factor 1	2869.87	1.53861	0.129536	1.18945138175225e-34	1.42192760353748e-32
Mcub	mitochondrial calcium uniporter dominant negative beta subunit	228.811	2.39101	0.200478	1.65117145121214e-34	1.96037026954186e-32
Atp2a2	ATPase, Ca++ transporting, cardiac muscle, slow twitch 2	11880.5	1.33723	0.112778	1.79299360534499e-34	2.11426878605783e-32
Rnase4	ribonuclease, RNase A family 4	1423.79	-2.02478	0.169638	2.01364926588831e-34	2.35841867398027e-32
Tmem181c-ps	transmembrane protein 181C, pseudogene	241.05	2.56369	0.216519	3.30915671498922e-34	3.84972634212235e-32
Irf1	interferon regulatory factor 1	5601.7	1.94674	0.163872	3.5715710689195e-34	4.12730752724337e-32
Egln3	egl-9 family hypoxia-inducible factor 3	1841.73	2.47194	0.208884	4.26353539356732e-34	4.89431274914542e-32
Ran	RAN, member RAS oncogene family	9857.05	1.17086	0.0988365	4.97110381308183e-34	5.66902062473424e-32
Prcp	prolylcarboxypeptidase (angiotensinase C)	787.428	-1.63427	0.139108	6.95321312201459e-34	7.87758145470594e-32
Lrrc59	leucine rich repeat containing 59	15138.9	1.49225	0.127447	8.41947878641481e-34	9.47683410933209e-32
Srgap3	SLIT-ROBO Rho GTPase activating protein 3	281.238	-1.86606	0.158915	1.52330994050411e-33	1.70355190378698e-31
Ptprs	protein tyrosine phosphatase, receptor type, S	643.974	-2.02498	0.172179	1.60925345461279e-33	1.78812816552936e-31
Pdxk	pyridoxal (pyridoxine, vitamin B6) kinase	859.632	-1.3376	0.114695	1.80856545993837e-33	1.99679450207463e-31
Adh5	alcohol dehydrogenase 5 (class III), chi polypeptide	2676.65	-1.48285	0.127378	1.85457462182733e-33	2.03463268954145e-31
Serping1	serine (or cysteine) peptidase inhibitor, clade G, member 1	141.177	4.23124	0.360014	1.99390215540555e-33	2.1737295573459e-31
Dnajb11	DnaJ heat shock protein family (Hsp40) member B11	5879.54	1.03134	0.0876229	3.28790938020472e-33	3.56203882477928e-31
Slc35e3	solute carrier family 35, member E3	351.943	-2.63476	0.226867	4.26060165492742e-33	4.5871595705908e-31
C3	complement component 3	1596.06	2.84336	0.245644	5.21452876340496e-33	5.57954577684331e-31
Cd47	CD47 antigen (Rh-related antigen, integrin-associated signal transducer)	2169.58	1.57886	0.136827	6.98440267887541e-33	7.42746233347401e-31
Mlkl	mixed lineage kinase domain-like	1186.69	1.86115	0.160298	7.05545741425633e-33	7.45727431821459e-31
Ccnd1	cyclin D1	7843.31	2.06948	0.178807	1.47258140087091e-32	1.54701369713312e-30
Slc8a1	solute carrier family 8 (sodium/calcium exchanger), member 1	583.717	-2.28864	0.198313	1.86392773976301e-32	1.94634478560555e-30
Tac1	tachykinin 1	2165.36	3.41109	0.296841	1.87547494015819e-32	1.94667560555102e-30
1700066B19Rik	NA	962.325	1.76267	0.153451	2.2160822011308e-32	2.2865219568096e-30
Slc25a23	solute carrier family 25 (mitochondrial carrier; phosphate carrier), member 23	503.51	-2.58304	0.225064	2.28323092915833e-32	2.34186538023849e-30
Il4ra	interleukin 4 receptor, alpha	3756.24	2.31543	0.201587	3.3614412997586e-32	3.4274837347068e-30
Aqp1	aquaporin 1	2297.02	-1.83178	0.160173	4.88772960811216e-32	4.95461432906528e-30
Rnf19b	ring finger protein 19B	3414.95	2.01929	0.176105	4.9414873016859e-32	4.97998493531532e-30
Gsr	glutathione reductase	6645.45	1.13154	0.0988284	6.87865810963776e-32	6.89217685967982e-30
Psmb9	proteasome (prosome, macropain) subunit, beta type 9 (large multifunctional peptidase 2)	1984.67	3.14278	0.276909	7.15064003757587e-32	7.12351692019196e-30
Arid5a	AT rich interactive domain 5A (MRF1-like)	397.81	1.96875	0.172775	1.05696239860805e-31	1.04693635528411e-29
Gal3st2c	galactose-3-O-sulfotransferase 2C	1550.96	-3.95535	0.347635	1.3530153385978e-31	1.33256635677581e-29
Rnf213	ring finger protein 213	4031.71	1.99194	0.175476	1.78511443013242e-31	1.7482018944585e-29
Rnf152	ring finger protein 152	297.891	-3.06748	0.272798	2.26811469512031e-31	2.20873596209076e-29
Fam222a	family with sequence similarity 222, member A	187.478	-2.45507	0.217436	2.44157693961921e-31	2.36437400398656e-29
Ugt1a7c	UDP glucuronosyltransferase 1 family, polypeptide A7C	9371.78	-1.32135	0.117618	2.70303506269348e-31	2.60302276537382e-29
Klk1	kallikrein 1	8782.65	-1.92688	0.170454	2.75626634419942e-31	2.63961993427364e-29
Plet1	placenta expressed transcript 1	16632	3.49363	0.310931	3.87816993585959e-31	3.69363723451595e-29
Lbp	lipopolysaccharide binding protein	606.277	4.15007	0.369057	6.8138822071096e-31	6.45419858896382e-29
Ces2b	carboxyesterase 2B	176.369	-3.84799	0.344046	1.09016284997421e-30	1.02700450225288e-28
Gm5485	predicted gene 5485	545.25	-2.79139	0.251519	1.27183221963148e-30	1.19167241595092e-28
Sec23b	SEC23 homolog B, COPII coat complex component	2962.41	0.914671	0.0813696	3.21165090373573e-30	2.99305143899759e-28
Slc16a3	solute carrier family 16 (monocarboxylic acid transporters), member 3	1651.38	3.99672	0.360339	3.50649055978531e-30	3.25034798734324e-28
Gstm6	glutathione S-transferase, mu 6	282.854	-2.00419	0.181421	5.52112228740153e-30	5.09059221967118e-28
Aldob	aldolase B, fructose-bisphosphate	2168.36	-1.5573	0.142391	6.14329389932005e-30	5.63427811909068e-28
Psmd2	proteasome (prosome, macropain) 26S subunit, non-ATPase, 2	8360.98	0.978186	0.0879454	8.22172909299533e-30	7.50081326831479e-28
Tacc3	transforming, acidic coiled-coil containing protein 3	1556.87	1.64637	0.151064	1.15645532988492e-29	1.04952862242017e-27
Apol10b	apolipoprotein L 10B	92.806	4.64109	0.423436	1.38885403120088e-29	1.25387478004354e-27
H2-Eb1	histocompatibility 2, class II antigen E beta	1028.83	3.92983	0.359444	1.91243693797409e-29	1.71160574946675e-27
Isoc2a	isochorismatase domain containing 2a	1341.19	-2.175	0.198868	1.91560814235924e-29	1.71160574946675e-27
Sfxn3	sideroflexin 3	338.832	-2.36473	0.216814	2.09953941164231e-29	1.86632903391835e-27
Phospho1	phosphatase, orphan 1	1034.02	-2.66854	0.24599	2.3476440191908e-29	2.07622762391089e-27
Fhl1	four and a half LIM domains 1	500.653	-2.14943	0.197417	3.32386092884825e-29	2.92466016957642e-27
Csad	cysteine sulfinic acid decarboxylase	727.216	-1.64338	0.152256	3.6101684253508e-29	3.16053835782984e-27
Papss2	3'-phosphoadenosine 5'-phosphosulfate synthase 2	17515	-2.20436	0.202805	3.92117963325609e-29	3.41556420918899e-27
Duoxa1	dual oxidase maturation factor 1	133.159	3.92316	0.361334	4.34363967969941e-29	3.76463251039548e-27
Pfkp	phosphofructokinase, platelet	7988.09	1.71107	0.158777	5.30465925568097e-29	4.57467480288427e-27
Batf2	basic leucine zipper transcription factor, ATF-like 2	1845.26	2.8454	0.265071	6.68339685762403e-29	5.7351485707948e-27
Ruvbl1	RuvB-like protein 1	1056.21	1.2247	0.114216	1.27086838870082e-28	1.08518387437143e-26
Fmo1	flavin containing monooxygenase 1	235.021	-2.90967	0.273175	1.58620658744718e-28	1.34780906798085e-26
C2	complement component 2 (within H-2S)	257.25	2.23418	0.20812	1.63452787378533e-28	1.38209298361927e-26
Aurka	aurora kinase A	1498.03	1.64923	0.15516	2.15814733806905e-28	1.81598669699461e-26
Hsd3b2	hydroxy-delta-5-steroid dehydrogenase, 3 beta- and steroid delta-isomerase 2	304.024	-3.19138	0.300315	2.21822795110635e-28	1.85752479731776e-26
Anp32b	acidic (leucine-rich) nuclear phosphoprotein 32 family, member B	5703.52	0.923001	0.0850341	2.25799531057327e-28	1.88173513045563e-26
H2-Q4	histocompatibility 2, Q region locus 4	1858.67	1.67373	0.157839	3.03058923052476e-28	2.51350400583331e-26
Pgk1	phosphoglycerate kinase 1	17760	1.19335	0.112067	3.42799451453598e-28	2.82956461499841e-26
Tnfrsf1b	tumor necrosis factor receptor superfamily, member 1b	2788.9	2.10837	0.197623	3.57948453605353e-28	2.94060592170388e-26
Isy1	ISY1 splicing factor homolog	1249.2	0.893456	0.0828138	5.48053058802235e-28	4.4811093024896e-26
Tead4	TEA domain family member 4	261.443	2.4552	0.231942	5.77322029414592e-28	4.69826293796833e-26
Eif4e3	eukaryotic translation initiation factor 4E member 3	612.647	1.72093	0.163366	7.34012942174789e-28	5.94550483161579e-26
Spats2l	spermatogenesis associated, serine-rich 2-like	284.036	2.78586	0.265268	8.48093175779411e-28	6.83760330649317e-26
Thpo	thrombopoietin	157.027	3.07102	0.292675	8.60036744906188e-28	6.90179487787216e-26
Pim1	proviral integration site 1	2308.93	1.6836	0.160891	1.37407271422845e-27	1.09761181697862e-25
Cdcp1	CUB domain containing protein 1	3755.93	1.04743	0.098829	1.59969590933304e-27	1.2661702690584e-25
Trpm6	transient receptor potential cation channel, subfamily M, member 6	776.817	-3.0085	0.288356	1.59310063086425e-27	1.2661702690584e-25
Isg15	ISG15 ubiquitin-like modifier	762.754	2.92775	0.28135	2.13817235566236e-27	1.68468543695688e-25
Smap2	small ArfGAP 2	2488.09	1.28512	0.123429	2.54840897175307e-27	1.9988290097904e-25
Gstm7	glutathione S-transferase, mu 7	213.132	-2.36947	0.226589	2.60687736062506e-27	2.035478025634e-25
Zc3h12a	zinc finger CCCH type containing 12A	4336.79	2.02188	0.193409	3.34838212957022e-27	2.60272896116458e-25
Jpt2	Jupiter microtubule associated homolog 2	2528.42	1.03504	0.0985365	4.75326768415496e-27	3.67826526951527e-25
Apol7a	apolipoprotein L 7a	277.192	2.26535	0.217738	5.29130409895663e-27	4.07642067783619e-25
Lrrtm1	leucine rich repeat transmembrane neuronal 1	72.9258	-4.83492	0.466724	6.86726113701432e-27	5.26712851986753e-25
Pde11a	phosphodiesterase 11A	334.887	2.45136	0.236916	7.1728317820035e-27	5.47726282419597e-25
Chst11	carbohydrate sulfotransferase 11	277.143	-2.64158	0.256537	8.73125546346493e-27	6.63805185103952e-25
Spcs2	signal peptidase complex subunit 2 homolog (S. cerevisiae)	3974.14	0.883072	0.084166	1.3989367286831e-26	1.05891568799095e-24
Lrp8	low density lipoprotein receptor-related protein 8, apolipoprotein e receptor	362.486	2.08147	0.201719	1.41626404615862e-26	1.06737047722232e-24
Cdc45	cell division cycle 45	658.686	1.39417	0.137132	2.27074404265373e-26	1.70394273746146e-24
Pdia6	protein disulfide isomerase associated 6	9068.91	1.0624	0.103013	2.91651657693148e-26	2.17909044588493e-24
Ube2l6	ubiquitin-conjugating enzyme E2L 6	694.998	2.28538	0.22335	3.05937313304251e-26	2.2760160467021e-24
Cdca8	cell division cycle associated 8	1575.44	1.63741	0.161311	3.13322481708853e-26	2.32099653758174e-24
Pyroxd2	pyridine nucleotide-disulphide oxidoreductase domain 2	195.505	-2.63807	0.259444	3.3230213483551e-26	2.45111710861223e-24
Actn4	actinin alpha 4	38438	1.31202	0.129957	6.02215672987137e-26	4.423223082864e-24
Icam1	intercellular adhesion molecule 1	641.754	2.83444	0.28168	7.8160740538447e-26	5.71661720039427e-24
Vsig2	V-set and immunoglobulin domain containing 2	1105.85	-1.97507	0.194756	8.00056127257103e-26	5.82696340751035e-24
Sulf2	sulfatase 2	4383.28	1.391	0.13855	8.37434954780849e-26	6.07368096492521e-24
5330417C22Rik	NA	3597.19	-1.58363	0.157872	9.36689119471099e-26	6.76523716538001e-24
Hspa12a	heat shock protein 12A	338.024	2.5406	0.252378	1.09572884017372e-25	7.8810637823947e-24
Hist1h1c	NA	4747.92	-1.48521	0.148509	1.13990734377674e-25	8.16493962687025e-24
Stat3	signal transducer and activator of transcription 3	3896.58	1.14491	0.113258	1.35312771838141e-25	9.65231105778738e-24
Hfe	homeostatic iron regulator	205.974	-1.85152	0.184067	1.44702420672396e-25	1.02798022948168e-23
Tnf	tumor necrosis factor	804.518	3.21545	0.321396	1.46315616165964e-25	1.03519791453911e-23
Adra2a	adrenergic receptor, alpha 2a	2266.26	-2.64487	0.264048	1.54038006957428e-25	1.08540439536588e-23
Pbld1	phenazine biosynthesis-like protein domain containing 1	160.108	-3.92114	0.389376	1.6600099349566e-25	1.16496405718776e-23
Gda	guanine deaminase	2459.09	2.50136	0.249717	1.94145564871664e-25	1.35698355705057e-23
S100a14	S100 calcium binding protein A14	5368.96	2.01101	0.200174	2.17825888515453e-25	1.516383113063e-23
Nmnat2	nicotinamide nucleotide adenylyltransferase 2	93.936	-2.70725	0.271927	2.61406068972811e-25	1.81248511982988e-23
Kctd5	potassium channel tetramerisation domain containing 5	3703.25	1.19641	0.11959	2.79904391739101e-25	1.9330130384086e-23
Gch1	GTP cyclohydrolase 1	1487.6	1.94926	0.194829	3.04527176431646e-25	2.09471193502625e-23
Sgk1	serum/glucocorticoid regulated kinase 1	2104.59	-2.22092	0.222153	3.5681155284545e-25	2.44465274981148e-23
Muc1	mucin 1, transmembrane	641.676	2.80005	0.282747	4.02073725664454e-25	2.74391573254632e-23
Angptl4	angiopoietin-like 4	75.0319	-3.55557	0.358045	4.50577175160623e-25	3.06286460950362e-23
Flot2	flotillin 2	2169.06	1.84504	0.185631	4.72713161402129e-25	3.20078513271269e-23
Hmgn2	high mobility group nucleosomal binding domain 2	5069.11	1.149	0.115239	5.35633915340762e-25	3.61271528736061e-23
Tmem35a	transmembrane protein 35A	79.3489	-3.39476	0.343671	6.24248383477732e-25	4.19407809271434e-23
Cdc6	cell division cycle 6	487.183	1.39265	0.141893	8.01809823021274e-25	5.36624381167983e-23
Car1	carbonic anhydrase 1	124117	-2.65462	0.269871	9.22905774751509e-25	6.15294180751641e-23
Sult1c2	sulfotransferase family, cytosolic, 1C, member 2	636.308	-2.44682	0.247994	9.60862269222861e-25	6.38145079490769e-23
Nrep	neuronal regeneration related protein	253.358	-1.89659	0.192306	1.14158124858735e-24	7.55273639809658e-23
Ube2c	ubiquitin-conjugating enzyme E2C	2468.02	1.49346	0.153143	1.37354076770345e-24	9.0528348545139e-23
Matn2	matrilin 2	398.552	-2.34327	0.238258	1.54901798092328e-24	1.01707112429258e-22
Ces2c	carboxylesterase 2C	6234.64	-2.25652	0.229448	1.73952137157953e-24	1.13784390396074e-22
Cacna2d2	calcium channel, voltage-dependent, alpha 2/delta subunit 2	197.855	-2.29943	0.233964	1.7618749915818e-24	1.14813312421349e-22
Sbno2	strawberry notch 2	6124.16	1.74046	0.178042	1.79646465751516e-24	1.16628907765422e-22
Pa2g4	proliferation-associated 2G4	5410.34	1.01945	0.102743	2.12609331279683e-24	1.37513811507538e-22
Nme1	NME/NM23 nucleoside diphosphate kinase 1	2271.12	1.30324	0.133769	2.17648729809883e-24	1.40249928718383e-22
Cars	cysteinyl-tRNA synthetase	1854.26	1.13156	0.115056	2.34462988713764e-24	1.50525238754237e-22
Prpf31	pre-mRNA processing factor 31	1632.88	1.15154	0.11746	2.79345481466474e-24	1.78678028625087e-22
Tgm2	transglutaminase 2, C polypeptide	15851.2	2.96526	0.305951	2.99518731188347e-24	1.90877120824221e-22
Dhrs9	dehydrogenase/reductase (SDR family) member 9	922.073	2.58969	0.266248	3.01384269611127e-24	1.91362451627812e-22
Shmt2	serine hydroxymethyltransferase 2 (mitochondrial)	3387.24	1.8084	0.185863	3.39933898689785e-24	2.15051613134625e-22
Gm20390	NA	1250.52	1.28721	0.132717	3.5846800214058e-24	2.25952158149266e-22
Nceh1	neutral cholesterol ester hydrolase 1	842.517	-1.6148	0.167273	4.25276104665792e-24	2.67091883995538e-22
Hist1h2bc	NA	2880.48	-1.51585	0.15737	4.49576772878397e-24	2.80322438168134e-22
Prps1	phosphoribosyl pyrophosphate synthetase 1	717.691	1.22217	0.12586	4.48884628709301e-24	2.80322438168134e-22
AC151990.1	NA	250.585	7.42488	0.848988	4.8493287881684e-24	3.01284104710075e-22
Rdh16	retinol dehydrogenase 16	1094.79	2.07405	0.213249	5.42680283470852e-24	3.35957858345848e-22
Pkp4	plakophilin 4	2576.03	0.849576	0.0856605	6.1429647631535e-24	3.78940039873676e-22
Gm4951	predicted gene 4951	85.9653	4.12803	0.425334	6.94572827098523e-24	4.25431992400205e-22
Gm8540	predicted gene 8540	74.4505	3.57895	0.370656	6.92416371744093e-24	4.25431992400205e-22
Car2	carbonic anhydrase 2	15810.2	-1.93379	0.199695	7.04771032318377e-24	4.30158488528406e-22
Cap1	CAP, adenylate cyclase-associated protein 1 (yeast)	12763	1.06425	0.109059	7.96371879431624e-24	4.84361759932203e-22
Cdyl	chromodomain protein, Y chromosome-like	410.673	1.20246	0.124494	8.39284899993569e-24	5.086770788982e-22
Serpina10	serine (or cysteine) peptidase inhibitor, clade A (alpha-1 antiproteinase, antitrypsin), member 10	76.6374	4.87761	0.505925	8.58627858306072e-24	5.18587292539284e-22
Lpcat4	lysophosphatidylcholine acyltransferase 4	1991.75	2.07279	0.214274	9.01753742340056e-24	5.42743033670921e-22
Gm14137	predicted gene 14137	230.049	3.36669	0.351595	1.17058554370035e-23	7.02108298079646e-22
Msrb2	methionine sulfoxide reductase B2	62.6082	-2.81214	0.295878	1.9899222231671e-23	1.18942454539236e-21
Ccdc71l	coiled-coil domain containing 71 like	3147.87	1.19987	0.125481	2.18308308492297e-23	1.30039732625618e-21
Cbs	cystathionine beta-synthase	2909.89	-1.7979	0.188637	2.25806224045286e-23	1.34045379712363e-21
Cad	carbamoyl-phosphate synthetase 2, aspartate transcarbamylase, and dihydroorotase	3548.01	1.5747	0.166436	2.52330656741938e-23	1.49279849964668e-21
Slfn4	schlafen 4	409.577	3.04521	0.321596	2.60189639666469e-23	1.53405687550292e-21
Nup50	nucleoporin 50	2352.06	0.843906	0.0863662	2.71447954485435e-23	1.59500977730526e-21
4931406C07Rik	RIKEN cDNA 4931406C07 gene	2527.81	-2.71586	0.286749	3.01077990294786e-23	1.76313712289521e-21
Clca1	chloride channel accessory 1	6497.85	-3.15246	0.333568	3.22895899682497e-23	1.88453788723784e-21
Edn2	endothelin 2	429.661	-2.06718	0.216985	3.68518667030498e-23	2.14359146788814e-21
Ugt1a6a	UDP glucuronosyltransferase 1 family, polypeptide A6A	3644.21	-1.70736	0.180674	3.82014445904678e-23	2.21466167401728e-21
Tapbpl	TAP binding protein-like	1773.57	1.85864	0.196662	5.63140797806486e-23	3.25382752972588e-21
Aldh2	aldehyde dehydrogenase 2, mitochondrial	16179	-1.36529	0.145503	5.72103919797439e-23	3.29463433414246e-21
Bphl	biphenyl hydrolase-like (serine hydrolase, breast epithelial mucin-associated antigen)	401.663	-1.82314	0.193539	6.92233369979849e-23	3.97323617060619e-21
Mif	macrophage migration inhibitory factor (glycosylation-inhibiting factor)	4216.34	1.62186	0.173249	7.14165690878007e-23	4.08559342761696e-21
Sh3bp4	SH3-domain binding protein 4	1381.44	1.12104	0.118215	7.8307644133115e-23	4.46508126119545e-21
H2-Q7	histocompatibility 2, Q region locus 7	791.355	2.11226	0.223693	8.29120962139634e-23	4.71212549433719e-21
Als2	alsin Rho guanine nucleotide exchange factor	359.714	1.3426	0.14363	8.58846918879237e-23	4.86511519341591e-21
Cyp2c68	cytochrome P450, family 2, subfamily c, polypeptide 68	125.924	-3.20142	0.342452	8.78888730140242e-23	4.96242907109151e-21
Acaa2	acetyl-Coenzyme A acyltransferase 2 (mitochondrial 3-oxoacyl-Coenzyme A thiolase)	3717.91	-1.61767	0.173487	1.00359932638623e-22	5.64817880635677e-21
Fam124a	family with sequence similarity 124, member A	381.366	1.99394	0.211872	1.04101795196749e-22	5.83980750142538e-21
Sec61a1	Sec61 alpha 1 subunit (S. cerevisiae)	14254.4	1.29482	0.138575	1.06842826660764e-22	5.97423728173444e-21
Trip13	thyroid hormone receptor interactor 13	358.106	1.75732	0.188228	1.28321053456956e-22	7.15214514669736e-21
Mthfd2	methylenetetrahydrofolate dehydrogenase (NAD+ dependent), methenyltetrahydrofolate cyclohydrolase	924.787	1.44044	0.155216	1.32369804935024e-22	7.3541608934093e-21
Plac9b	NA	660.08	1.90535	0.20348	1.41376261433022e-22	7.82944445904157e-21
Bcl3	B cell leukemia/lymphoma 3	2659.25	1.87667	0.200593	1.43984858823458e-22	7.94851446766184e-21
Rad23b	RAD23 homolog B, nucleotide excision repair protein	5602.79	0.852236	0.0888567	1.51392616039432e-22	8.33091938548418e-21
Oplah	5-oxoprolinase (ATP-hydrolysing)	704.721	-2.54848	0.273597	1.68259303286412e-22	9.22976823786918e-21
Asf1b	anti-silencing function 1B histone chaperone	759.485	1.54953	0.167454	1.74091493408793e-22	9.48962876335853e-21
Selenop	selenoprotein P	2053.78	-1.65768	0.17871	1.73720399396567e-22	9.48962876335853e-21
Nudt4	nudix hydrolase 4	8106.87	-1.24048	0.133117	1.77252750385507e-22	9.63165885637107e-21
Rrp1b	ribosomal RNA processing 1B	661.261	1.27484	0.137266	1.99780571498738e-22	1.08218638323723e-20
H2afz	NA	13964	1.07333	0.114026	2.1238048299115e-22	1.14685460815221e-20
Clca3b	chloride channel accessory 3B	37589.4	1.53345	0.166142	2.13671851429575e-22	1.1502446809566e-20
Hist2h2be	NA	144.157	-1.76889	0.190642	2.26683781447355e-22	1.21651290018838e-20
Depp1	DEPP1 autophagy regulator	197.511	-3.41518	0.368595	2.34011290553103e-22	1.2519604044591e-20
Fndc5	fibronectin type III domain containing 5	101.324	-3.06134	0.331855	2.62534649767185e-22	1.40023865201981e-20
Ank3	ankyrin 3, epithelial	915.479	-1.74288	0.18841	2.74755300953002e-22	1.46092281801207e-20
Gpt	glutamic pyruvic transaminase, soluble	1505.57	-2.34338	0.252169	2.83857011933879e-22	1.50470258252656e-20
Dnah17	dynein, axonemal, heavy chain 17	151.908	2.96551	0.321976	2.99658011987219e-22	1.58361950603246e-20
Acss1	acyl-CoA synthetase short-chain family member 1	1862.2	-1.49912	0.163113	3.0104069287186e-22	1.58609099399417e-20
Cmbl	carboxymethylenebutenolidase-like (Pseudomonas)	999.43	-1.3538	0.1471	3.23091990175608e-22	1.69711410839515e-20
Prss23	protease, serine 23	161.757	-2.90465	0.316098	3.71482529662576e-22	1.94540125956831e-20
S100a16	S100 calcium binding protein A16	7128.53	1.63452	0.178022	3.95758949257634e-22	2.06629085133489e-20
Crip1	cysteine-rich protein 1 (intestinal)	5236.25	-1.38563	0.15114	4.13716887941161e-22	2.15356412479642e-20
Reep6	receptor accessory protein 6	816.511	-1.54678	0.169002	4.45154614757833e-22	2.30352490543336e-20
Slc22a3	solute carrier family 22 (organic cation transporter), member 3	37.6301	-4.76814	0.516178	4.45183364093789e-22	2.30352490543336e-20
Calr	calreticulin	39179.4	1.32078	0.144069	5.03368747302565e-22	2.59684341242341e-20
Mcm10	minichromosome maintenance 10 replication initiation factor	747.78	1.55624	0.170415	5.43661375800643e-22	2.79638762259001e-20
Psmc2	proteasome (prosome, macropain) 26S subunit, ATPase 2	2748.05	0.840154	0.0888401	5.84642129428746e-22	2.99828008033074e-20
Eif4a1	eukaryotic translation initiation factor 4A1	17447.8	0.883552	0.0936832	5.96324545540206e-22	3.04917099480647e-20
Dirc2	NA	2902.81	1.5706	0.172309	6.49154458783906e-22	3.30954217310595e-20
Trim10	tripartite motif-containing 10	168.35	4.66301	0.507284	7.53704440443158e-22	3.83129406763686e-20
Cks1b	CDC28 protein kinase 1b	667.036	1.42019	0.156219	7.9203951413866e-22	4.01438974797647e-20
Ahcyl2	S-adenosylhomocysteine hydrolase-like 2	8144.79	-1.73543	0.19002	7.99266746829147e-22	4.0392098511768e-20
Cat	catalase	1574.42	-1.17902	0.128396	9.12794847378638e-22	4.59953078036666e-20
Tenm4	teneurin transmembrane protein 4	98.783	-1.88999	0.206501	9.73534864358992e-22	4.89137777936196e-20
Ehhadh	enoyl-Coenzyme A, hydratase/3-hydroxyacyl Coenzyme A dehydrogenase	1040.22	-1.45552	0.160581	9.79769111352851e-22	4.90847334571974e-20
Edn1	endothelin 1	398.498	-2.58	0.283398	1.13866312302539e-21	5.68806529525134e-20
Tmc5	transmembrane channel-like gene family 5	4615.27	1.20543	0.132243	1.45042165791113e-21	7.22460029259524e-20
Pld5	phospholipase D family, member 5	37.1263	-4.33624	0.474752	1.53694906336054e-21	7.63366047687438e-20
Syne1	spectrin repeat containing, nuclear envelope 1	267.488	-1.78389	0.19658	1.54613655919405e-21	7.65735174773417e-20
Pdia4	protein disulfide isomerase associated 4	5257.58	0.981361	0.105921	1.59682251033059e-21	7.88584655101721e-20
Gars	glycyl-tRNA synthetase	6316.3	0.789838	0.0844136	1.91148728258005e-21	9.41298879438708e-20
Arf2	ADP-ribosylation factor 2	684.832	1.51281	0.168713	2.38090741107694e-21	1.1691402001022e-19
E2f8	E2F transcription factor 8	993.742	1.49919	0.167721	3.0608421665176e-21	1.49877508797786e-19
Melk	maternal embryonic leucine zipper kinase	806.195	1.37953	0.154171	3.1747332518588e-21	1.55016411796396e-19
Cmtm8	CKLF-like MARVEL transmembrane domain containing 8	161.565	-3.13235	0.349754	3.19363503063741e-21	1.55065741235487e-19
Prdx4	peroxiredoxin 4	840.346	1.09898	0.120701	3.18979266654414e-21	1.55065741235487e-19
Vdac3	voltage-dependent anion channel 3	6006.74	-0.914977	0.0991804	3.47837673837245e-21	1.68419503862983e-19
Gstt1	glutathione S-transferase, theta 1	337.158	-2.32265	0.257474	3.5587532817692e-21	1.71831279627263e-19
Arhgap20	Rho GTPase activating protein 20	174.622	-2.43062	0.270142	3.77944077846463e-21	1.81980073483072e-19
Mcm3	minichromosome maintenance complex component 3	2477.05	1.24247	0.13829	3.90652698998634e-21	1.87578223945771e-19
Cth	cystathionase (cystathionine gamma-lyase)	1678.67	-1.56691	0.175735	3.96282057372162e-21	1.89755612775941e-19
Epsti1	epithelial stromal interaction 1 (breast)	920.644	1.18078	0.131091	4.54768570948337e-21	2.17161388672685e-19
Slc47a1	solute carrier family 47, member 1	74.3804	-2.66743	0.298878	5.14937227682892e-21	2.45217634743276e-19
Cyp2d22	cytochrome P450, family 2, subfamily d, polypeptide 22	169.894	-2.75872	0.309992	5.84531046203911e-21	2.77596196024619e-19
Prpf4	pre-mRNA processing factor 4	1097.44	1.15688	0.128632	5.99802958019256e-21	2.84070614052071e-19
Cpm	carboxypeptidase M	271.862	-2.11175	0.235379	6.36172899294656e-21	3.00474687639607e-19
Ybx1	Y box protein 1	22562.5	0.70016	0.0755956	6.59682311865867e-21	3.10731880268558e-19
Gm4841	predicted gene 4841	47.4115	3.70848	0.415186	6.84671267043585e-21	3.21628502518523e-19
Vav3	vav 3 oncogene	300.924	-2.2371	0.24985	7.12467727936023e-21	3.33781502595757e-19
Tmem181b-ps	transmembrane protein 181B, pseudogene	1014.83	1.77155	0.199223	7.76766206928372e-21	3.62923596520119e-19
Tppp	tubulin polymerization promoting protein	522.849	-2.04357	0.22844	7.81244156882642e-21	3.64034575682895e-19
Gmppb	GDP-mannose pyrophosphorylase B	3594.38	1.72998	0.195029	8.49392156360301e-21	3.94728247676929e-19
Tstd1	thiosulfate sulfurtransferase (rhodanese)-like domain containing 1	2262.03	-1.57417	0.178435	9.33765099392105e-21	4.327776532851e-19
H2-DMa	histocompatibility 2, class II, locus DMa	385.564	2.51841	0.284113	1.09819080653313e-20	5.07627718411872e-19
Cxcl10	chemokine (C-X-C motif) ligand 10	246.762	2.82523	0.321136	1.37467998783206e-20	6.3374209864577e-19
Tubb5	tubulin, beta 5 class I	14652.3	1.55147	0.177283	1.7037371768425e-20	7.83357565607106e-19
Mtap	methylthioadenosine phosphorylase	345.816	1.58484	0.181232	1.88806438021014e-20	8.65812380067793e-19
Notch4	notch 4	260.809	2.21461	0.250665	2.08819437690943e-20	9.55059665682008e-19
Arf4	ADP-ribosylation factor 4	3987.17	0.811851	0.0895435	2.58158266772063e-20	1.17760931479656e-18
Ceacam20	CEA cell adhesion molecule 20	2374.1	1.77908	0.203534	3.0252844252275e-20	1.37638530779248e-18
Atg16l2	autophagy related 16-like 2 (S. cerevisiae)	162.992	-2.17563	0.247415	3.07216742201258e-20	1.39405628516141e-18
Pld2	phospholipase D2	251.541	-1.82282	0.208337	3.12250879468692e-20	1.41320019444133e-18
Pdlim4	PDZ and LIM domain 4	56.53	-3.05499	0.351244	3.13417825655549e-20	1.41478765362325e-18
Notch3	notch 3	218.801	2.68019	0.307551	3.30606965706836e-20	1.48850419313306e-18
Dtx3l	deltex 3-like, E3 ubiquitin ligase	1336.74	1.89057	0.216147	3.69886366216546e-20	1.66103893056933e-18
Gpc4	glypican 4	910.347	1.19754	0.136915	4.29712350663212e-20	1.92471159855197e-18
Gm5843	carbonic anhydrase 1 pseudogene	124.048	-3.00227	0.347017	4.67855356544451e-20	2.09015586349008e-18
Fbln1	fibulin 1	380.274	2.13134	0.243954	5.10186664579081e-20	2.27341276190586e-18
Tnfrsf1a	tumor necrosis factor receptor superfamily, member 1a	4115.35	1.35405	0.156651	5.18159275290073e-20	2.30301868663542e-18
Foxm1	forkhead box M1	950.908	1.31604	0.152007	5.2106289613083e-20	2.31000108479074e-18
Ranbp1	RAN binding protein 1	1792.69	1.12816	0.128656	5.4915586460974e-20	2.42833361151664e-18
Sec24d	Sec24 related gene family, member D (S. cerevisiae)	2022.64	1.08661	0.123769	6.62575441450641e-20	2.92241290129909e-18
Ugt2b5	UDP glucuronosyltransferase 2 family, polypeptide B5	486.058	-2.01409	0.231604	6.8826681609378e-20	3.02802461679431e-18
Xaf1	XIAP associated factor 1	216.153	1.84992	0.213587	7.16702507919748e-20	3.1451446258939e-18
Rad51	RAD51 recombinase	659.752	1.40387	0.163412	7.30314568562669e-20	3.19678604329932e-18
Hars	histidyl-tRNA synthetase	1697.24	0.845986	0.0947051	7.39800814279542e-20	3.2301529760004e-18
Sp110	Sp110 nuclear body protein	215.096	1.73495	0.20142	8.23918675816041e-20	3.58839354939579e-18
Lsm5	LSM5 homolog, U6 small nuclear RNA and mRNA degradation associated	490.144	1.14968	0.132367	9.95950829442922e-20	4.3267698440009e-18
Nedd9	neural precursor cell expressed, developmentally down-regulated gene 9	814.252	-1.44525	0.169606	1.26672251475021e-19	5.48934201767005e-18
Prss22	protease, serine 22	799.089	3.46077	0.40419	1.35314471787874e-19	5.84922956102495e-18
Tbc1d16	TBC1 domain family, member 16	357.594	-1.80122	0.210277	1.46132472590818e-19	6.30114497484886e-18
Igdcc4	immunoglobulin superfamily, DCC subclass, member 4	492.398	-2.06916	0.240235	1.46977568736307e-19	6.32185899869762e-18
Ppp4r1	protein phosphatase 4, regulatory subunit 1	2264.21	0.794347	0.0894466	1.50815540343995e-19	6.47088261466041e-18
Clec2h	C-type lectin domain family 2, member h	7851.95	1.42378	0.167434	1.51391585799933e-19	6.47955987223715e-18
Prep	prolyl endopeptidase	2252.02	0.856179	0.096813	1.56643794591364e-19	6.67140917800171e-18
Slc17a4	solute carrier family 17 (sodium phosphate), member 4	722.92	-2.07527	0.241135	1.56261218827459e-19	6.67140917800171e-18
Gbp6	guanylate binding protein 6	195.348	2.64008	0.309123	1.58747491508089e-19	6.74443386715982e-18
Anks6	ankyrin repeat and sterile alpha motif domain containing 6	297.784	-2.35083	0.273943	1.67076256473991e-19	7.08092867902238e-18
Coq8a	coenzyme Q8A	743.781	-2.18505	0.254231	1.72414237735499e-19	7.28933755343207e-18
Akr1b7	aldo-keto reductase family 1, member B7	49.7465	-2.97081	0.350115	1.99162235199541e-19	8.39970361301422e-18
Mxd1	MAX dimerization protein 1	8530.27	1.52172	0.179825	2.08215848091905e-19	8.76022696802204e-18
Reg4	regenerating islet-derived family, member 4	13356	-2.67056	0.314321	2.23845010506738e-19	9.39498647003341e-18
Hpgd	hydroxyprostaglandin dehydrogenase 15 (NAD)	1241.59	-1.66573	0.196669	2.41842323243563e-19	1.01258329253718e-17
Rrp12	ribosomal RNA processing 12 homolog	1091.64	1.14781	0.13375	2.50304773802065e-19	1.04548986724939e-17
Fam189a2	NA	904.267	-2.03938	0.238882	2.76545754480812e-19	1.15231829523327e-17
Tcn2	transcobalamin 2	1696.92	-1.49289	0.177488	3.19985864494394e-19	1.33012829140188e-17
Reg3b	regenerating islet-derived 3 beta	186394	4.60388	0.541047	3.28150881497118e-19	1.36080559327059e-17
Nckap5	NCK-associated protein 5	150.3	2.45195	0.288972	3.33064154066174e-19	1.37788402066421e-17
Trafd1	TRAF type zinc finger domain containing 1	1962.18	1.79593	0.212125	3.37974424479898e-19	1.39486873188918e-17
Alg8	asparagine-linked glycosylation 8 (alpha-1,3-glucosyltransferase)	598.233	1.15816	0.135709	3.5410319481602e-19	1.45796313038976e-17
Sprr2h	small proline-rich protein 2H	327.741	3.85616	0.453955	3.56738486037121e-19	1.46533291871267e-17
Kifc2	kinesin family member C2	162.515	-1.51714	0.180752	3.74367308539744e-19	1.53410943882457e-17
Alox15	arachidonate 15-lipoxygenase	42.8822	4.21579	0.495476	3.76287376740353e-19	1.53834089349464e-17
Bcl2l15	BCLl2-like 15	171.025	4.02211	0.473183	3.80251141407718e-19	1.55088783180268e-17
Sptbn2	spectrin beta, non-erythrocytic 2	419.427	-1.8332	0.216679	3.87020229965202e-19	1.57479076671756e-17
Sycn	syncollin	2153.65	-2.54651	0.301991	4.55682094108372e-19	1.84983452442026e-17
Epha2	Eph receptor A2	3482.11	1.48679	0.177649	4.58127931577537e-19	1.85541812288903e-17
Nup85	nucleoporin 85	1120.61	1.12053	0.131424	4.85939797060923e-19	1.96346863455805e-17
Ctps	cytidine 5'-triphosphate synthase	770.249	1.13655	0.133694	5.42169452721841e-19	2.18557332406521e-17
Cdk1	cyclin-dependent kinase 1	1475.62	1.18718	0.140276	5.4497400380215e-19	2.19178175914303e-17
Trim31	tripartite motif-containing 31	3194.84	1.27338	0.151525	5.68230654967927e-19	2.28002550305881e-17
Chaf1a	chromatin assembly factor 1, subunit A (p150)	1191.89	1.16744	0.137981	6.28225274393832e-19	2.51493231093365e-17
Dapk2	death-associated protein kinase 2	1441.42	1.03733	0.121284	6.75839935552454e-19	2.699310931536e-17
Noc4l	NOC4 like	1264.98	1.66741	0.199943	7.33803591455769e-19	2.92408079409064e-17
Tbc1d2b	TBC1 domain family, member 2B	921.919	1.0228	0.119669	7.84653344912437e-19	3.11953694511747e-17
Phyhd1	phytanoyl-CoA dioxygenase domain containing 1	51.0163	-2.48325	0.296416	7.93387040906463e-19	3.14704141122944e-17
Pde8b	phosphodiesterase 8B	553.38	-2.46263	0.293919	8.09971847810137e-19	3.20549132647053e-17
Ntn4	netrin 4	159.531	-2.54654	0.304716	8.62390413073069e-19	3.40516524378328e-17
Dcun1d5	DCN1, defective in cullin neddylation 1, domain containing 5 (S. cerevisiae)	1092.13	0.895035	0.103796	8.93648727904941e-19	3.52056978397824e-17
Faap24	Fanconi anemia core complex associated protein 24	387.077	1.40189	0.169245	1.03446546031786e-18	4.06608260524939e-17
Maoa	monoamine oxidase A	11360.3	-1.7811	0.213893	1.05754408699435e-18	4.14739122261541e-17
Sidt1	SID1 transmembrane family, member 1	1119.28	1.35853	0.163958	1.12182192252979e-18	4.38953977542468e-17
Pxdc1	PX domain containing 1	377.811	1.8652	0.223989	1.27007450826907e-18	4.95843953295858e-17
Slc24a3	solute carrier family 24 (sodium/potassium/calcium exchanger), member 3	133.02	-2.5407	0.30574	1.29202644167182e-18	5.03280591908749e-17
Map3k6	mitogen-activated protein kinase kinase kinase 6	594.726	1.72257	0.207896	1.30290972454067e-18	5.06381999219463e-17
Adamts18	a disintegrin-like and metallopeptidase (reprolysin type) with thrombospondin type 1 motif, 18	29.711	-3.58243	0.431162	1.31627177301794e-18	5.09291404319038e-17
Pdk2	pyruvate dehydrogenase kinase, isoenzyme 2	1123.19	-2.14718	0.256962	1.31622114390131e-18	5.09291404319038e-17
Pcca	propionyl-Coenzyme A carboxylase, alpha polypeptide	704.559	-1.65874	0.200769	1.38069704447579e-18	5.33029010444174e-17
Casp7	caspase 7	4261.96	1.1098	0.131926	1.38766843027814e-18	5.34529879343141e-17
Aldh1a7	aldehyde dehydrogenase family 1, subfamily A7	273.349	-1.85668	0.223563	1.50210435073444e-18	5.76050372027229e-17
Sema3g	sema domain, immunoglobulin domain (Ig), short basic domain, secreted, (semaphorin) 3G	22.4653	-4.17422	0.500334	1.50138226599528e-18	5.76050372027229e-17
Zdhhc2	zinc finger, DHHC domain containing 2	182.828	2.04321	0.245115	1.5142187781373e-18	5.794143112634e-17
Abcc5	ATP-binding cassette, sub-family C (CFTR/MRP), member 5	526.284	-1.34384	0.162819	1.53954355498197e-18	5.87807224274393e-17
Cda	cytidine deaminase	782.054	-1.78527	0.215586	1.56763258593592e-18	5.97216335046443e-17
Rnf183	ring finger protein 183	87.6143	2.91857	0.354182	1.61125188243656e-18	6.12487722152529e-17
Rrn3	RRN3 RNA polymerase I transcription factor homolog (yeast)	1207.68	0.763418	0.0885871	1.7626688178678e-18	6.68579896912919e-17
Ahsa1	AHA1, activator of heat shock protein ATPase 1	2799.32	0.822447	0.0957837	1.78440635234185e-18	6.75347155272788e-17
Ada	adenosine deaminase	513.225	1.71964	0.208594	1.83242011237099e-18	6.9050370060519e-17
Pm20d1	peptidase M20 domain containing 1	200.046	-2.44426	0.295044	1.83111383982703e-18	6.9050370060519e-17
Psma2	proteasome subunit alpha 2	3217.42	0.673289	0.077931	2.01858367481164e-18	7.59004976554989e-17
Hunk	hormonally upregulated Neu-associated kinase	478.891	-1.33085	0.161889	2.11808956760625e-18	7.94696202703176e-17
B4galt1	UDP-Gal:betaGlcNAc beta 1,4- galactosyltransferase, polypeptide 1	6087.8	1.0219	0.121217	2.14973163453514e-18	8.03091555022244e-17
E2f7	E2F transcription factor 7	273.895	1.45354	0.177521	2.14677039111129e-18	8.03091555022244e-17
Tmem39a	transmembrane protein 39a	849.18	0.927863	0.109172	2.1641259076556e-18	8.06730289963488e-17
Psmc1	protease (prosome, macropain) 26S subunit, ATPase 1	3818.74	0.901701	0.105879	2.1700014923289e-18	8.07184675279596e-17
Malrd1	MAM and LDL receptor class A domain containing 1	179.017	-1.85186	0.224786	2.584229729444e-18	9.5920852527157e-17
Snd1	staphylococcal nuclease and tudor domain containing 1	8344.57	1.12314	0.134941	2.70680758306508e-18	1.00255988557372e-16
Heatr5a	HEAT repeat containing 5A	1500.45	1.22002	0.147868	2.73977105154175e-18	1.01260536049946e-16
Tnip3	TNFAIP3 interacting protein 3	833.727	2.8134	0.343929	2.81382429012275e-18	1.03776234563804e-16
6430548M08Rik	RIKEN cDNA 6430548M08 gene	3270.57	1.3358	0.163252	2.87202867667064e-18	1.05697972571993e-16
Odf3b	outer dense fiber of sperm tails 3B	76.4112	-3.81229	0.462851	2.97577471425244e-18	1.09284065459432e-16
Lrat	lecithin-retinol acyltransferase (phosphatidylcholine-retinol-O-acyltransferase)	89.9886	-2.35455	0.285842	3.04015318980979e-18	1.11412294698019e-16
Ang	angiogenin, ribonuclease, RNase A family, 5	260.598	-1.44277	0.177163	3.13521594856103e-18	1.14653656650542e-16
Hdac11	histone deacetylase 11	952.425	-1.52192	0.186972	3.16953690623054e-18	1.15664742594948e-16
Aaas	achalasia, adrenocortical insufficiency, alacrimia	714.986	1.21886	0.148043	3.19596083084707e-18	1.16384002188872e-16
Ndc1	NDC1 transmembrane nucleoporin	899.936	1.27138	0.155111	3.30856052334024e-18	1.20177310255451e-16
Sh3rf2	SH3 domain containing ring finger 2	684.398	-1.67084	0.204773	3.31399297923767e-18	1.20177310255451e-16
H2-Aa	histocompatibility 2, class II antigen A, alpha	590.83	3.14202	0.385407	3.37024229727054e-18	1.21961962381811e-16
Cinp	cyclin-dependent kinase 2 interacting protein	694.19	1.02843	0.122879	3.45704429452435e-18	1.24842512086011e-16
Pmepa1	prostate transmembrane protein, androgen induced 1	688.219	1.98458	0.241192	3.48824976108329e-18	1.25707528812095e-16
Exosc2	exosome component 2	870.348	1.06941	0.128308	3.52161878468535e-18	1.26646763513975e-16
Calcoco1	calcium binding and coiled coil domain 1	421.427	-1.37902	0.169403	3.59614775851917e-18	1.29059265520023e-16
Lmo4	LIM domain only 4	1302.59	-1.21878	0.14831	3.63486581886624e-18	1.30179264678156e-16
Hykk	hydroxylysine kinase 1	69.6516	-1.7935	0.219304	3.73874675133088e-18	1.33623579768185e-16
Lmnb1	lamin B1	2992.5	1.0054	0.120428	4.80497146570121e-18	1.7137731561001e-16
Slc30a10	solute carrier family 30, member 10	278.238	-2.9431	0.364016	5.78548074624364e-18	2.05925099087037e-16
Celsr1	cadherin, EGF LAG seven-pass G-type receptor 1	4580.35	1.32438	0.163871	6.88932515280976e-18	2.44712217620501e-16
Ly6e	lymphocyte antigen 6 complex, locus E	9101.74	1.65062	0.2047	6.98738007694655e-18	2.47182135211819e-16
Tspan3	tetraspanin 3	5144.2	-1.01798	0.122729	6.97521295553517e-18	2.47182135211819e-16
Nudc	nudC nuclear distribution protein	2520.22	0.795354	0.0942528	7.2281928805961e-18	2.55180235014772e-16
F2rl1	coagulation factor II (thrombin) receptor-like 1	2982.97	0.804698	0.0955563	8.03757347017303e-18	2.83177436040608e-16
Clybl	citrate lyase beta like	992.505	-1.11673	0.136291	8.36379383744532e-18	2.94073027136465e-16
Hnrnpab	heterogeneous nuclear ribonucleoprotein A/B	16658.1	0.770434	0.091403	8.72523510222498e-18	3.06160375024226e-16
Card14	caspase recruitment domain family, member 14	1647.31	1.57883	0.197037	9.43227857073182e-18	3.30301245949627e-16
Dpyd	dihydropyrimidine dehydrogenase	246.225	-2.03675	0.251334	1.01080156175485e-17	3.53250690956826e-16
Mep1a	meprin 1 alpha	4244.52	-2.1343	0.263387	1.05144720234951e-17	3.66716012183629e-16
Apol9a	apolipoprotein L 9a	198.449	2.26117	0.279722	1.17035793926734e-17	4.07369167053415e-16
Sct	secretin	507.198	-2.08494	0.257767	1.17467277110988e-17	4.08051659607587e-16
Nod1	nucleotide-binding oligomerization domain containing 1	735.893	1.32445	0.165236	1.18811850221696e-17	4.11896922348575e-16
Adgrf1	adhesion G protein-coupled receptor F1	262.869	3.21624	0.402306	1.27073941766488e-17	4.39660620075909e-16
Mybbp1a	MYB binding protein (P160) 1a	6384.11	1.13457	0.139666	1.33194294915102e-17	4.59918308378164e-16
Birc5	baculoviral IAP repeat-containing 5	1393.71	1.5757	0.198113	1.52130620579232e-17	5.24260870202864e-16
Lpcat2	lysophosphatidylcholine acyltransferase 2	666.334	1.02748	0.125425	1.54322407239427e-17	5.30758850612745e-16
Eif4ebp1	eukaryotic translation initiation factor 4E binding protein 1	1762.9	1.47359	0.185454	1.55574628746938e-17	5.34006062316719e-16
Gbp7	guanylate binding protein 7	215.36	2.39763	0.298922	1.68623203271669e-17	5.77651107808521e-16
Nek2	NIMA (never in mitosis gene a)-related expressed kinase 2	905.947	1.42121	0.179086	1.77587514857599e-17	6.0716015434746e-16
Mcoln1	mucolipin 1	1094.86	-1.37633	0.173255	1.81913207423041e-17	6.20725105801377e-16
Fam57a	NA	2438.39	1.32257	0.16632	2.00803479804426e-17	6.83836447726899e-16
Efna3	ephrin A3	108.142	-2.12488	0.264901	2.03091643493873e-17	6.90272656533882e-16
Kazald1	Kazal-type serine peptidase inhibitor domain 1	61.1774	-2.50751	0.314725	2.25072078484062e-17	7.63483250184488e-16
Nsmce1	NSE1 homolog, SMC5-SMC6 complex component	1229.35	1.09521	0.135391	2.28940292469189e-17	7.75088091730649e-16
Psme1	proteasome (prosome, macropain) activator subunit 1 (PA28 alpha)	5417.7	1.28712	0.162073	2.5166580036606e-17	8.50365493868477e-16
Ugt1a1	UDP glucuronosyltransferase 1 family, polypeptide A1	2617.13	-1.96899	0.246704	2.52631159564878e-17	8.51966638112373e-16
Auts2	autism susceptibility candidate 2	837.824	-1.36202	0.172348	2.63839085394328e-17	8.88036253635975e-16
Cyp2w1	cytochrome P450, family 2, subfamily w, polypeptide 1	131.25	-3.91002	0.490879	2.86866119082378e-17	9.63670020963942e-16
Csta1	cystatin A1	99.7973	3.9555	0.496486	2.91223549428161e-17	9.76415668430897e-16
Azgp1	alpha-2-glycoprotein 1, zinc	34.4649	-3.86766	0.485955	2.93271910929823e-17	9.81385193833504e-16
Ces1e	carboxylesterase 1E	300.029	-2.47191	0.311442	3.00635770031784e-17	1.00408871632581e-15
Ext1	exostosin glycosyltransferase 1	945.778	0.870307	0.105984	3.40013883227322e-17	1.13342320228123e-15
Sun2	Sad1 and UNC84 domain containing 2	729.691	-0.983268	0.121044	3.63650028622616e-17	1.20988667872254e-15
Gba2	glucosidase beta 2	506.669	-1.41719	0.180692	3.7780132454163e-17	1.25456095011583e-15
Irf9	interferon regulatory factor 9	1020.43	1.32797	0.168802	3.9160345972174e-17	1.29790714547163e-15
Spry1	sprouty RTK signaling antagonist 1	354.704	-1.77241	0.225216	4.28895123420977e-17	1.41879161629374e-15
Haus8	4HAUS augmin-like complex, subunit 8	665.226	1.12922	0.141558	4.56921017751804e-17	1.50862265175424e-15
Trim27	tripartite motif-containing 27	2315.06	1.10783	0.139013	5.60277603274723e-17	1.84635969109583e-15
Ttc39a	tetratricopeptide repeat domain 39A	2642.35	1.1925	0.150962	5.77579698054823e-17	1.89976593663801e-15
Hdac5	histone deacetylase 5	921.289	-1.7589	0.224745	5.87909699383278e-17	1.93008081990715e-15
Ak4	adenylate kinase 4	2649.14	2.78769	0.357419	6.27137486101551e-17	2.05497186844693e-15
Gtse1	G two S phase expressed protein 1	633.287	1.37023	0.176328	7.42820905776016e-17	2.42944482655122e-15
Echdc3	enoyl Coenzyme A hydratase domain containing 3	153.341	-2.34472	0.299344	7.99280323817006e-17	2.60917610791789e-15
Incenp	inner centromere protein	1624.16	1.1156	0.140948	8.25108915966115e-17	2.68842818596929e-15
Slc25a34	solute carrier family 25, member 34	979.152	-1.89669	0.243041	9.18368061040144e-17	2.98667766793056e-15
Srm	spermidine synthase	1502.32	1.7579	0.226403	9.52377284967498e-17	3.09148087221472e-15
Phgr1	proline/histidine/glycine-rich 1	7623.25	-1.45991	0.189157	9.72388245475832e-17	3.1505379153417e-15
Rad54l	RAD54 like (S. cerevisiae)	456.376	1.58519	0.205616	1.07430689605824e-16	3.47426039855849e-15
C1qtnf1	C1q and tumor necrosis factor related protein 1	49.2473	-2.32235	0.298198	1.16154650227001e-16	3.74939424028833e-15
Fth1	ferritin heavy polypeptide 1	45616.9	-1.18707	0.151886	1.16742551893956e-16	3.76136690433056e-15
Bmp1	bone morphogenetic protein 1	122.699	-1.75238	0.226577	1.1923106961426e-16	3.83441810889347e-15
Mst1r	macrophage stimulating 1 receptor (c-met-related tyrosine kinase)	2884.38	1.27294	0.164188	1.21762506174712e-16	3.90857644820826e-15
Retsat	retinol saturase (all trans retinol 13,14 reductase)	2632.48	-1.33588	0.173019	1.22143673397294e-16	3.91356457424897e-15
Snrnp200	small nuclear ribonucleoprotein 200 (U5)	3766.61	0.856922	0.106256	1.22487458381334e-16	3.91733875199638e-15
Pigp	phosphatidylinositol glycan anchor biosynthesis, class P	390.894	-0.947138	0.118371	1.23303586588428e-16	3.93617747683944e-15
Apol6	apolipoprotein L 6	408.358	2.03582	0.261454	1.24722536129237e-16	3.97415522291213e-15
Traip	TRAF-interacting protein	344.035	1.57275	0.20473	1.31419064891698e-16	4.17984967125265e-15
Slc7a5	solute carrier family 7 (cationic amino acid transporter, y+ system), member 5	1446.85	1.41068	0.183618	1.36634126995645e-16	4.33775816363098e-15
Muc13	mucin 13, epithelial transmembrane	43883.7	1.19088	0.152861	1.39128212752495e-16	4.40886369259917e-15
Gm5431	predicted gene 5431	124.492	2.39053	0.308559	1.48141342098313e-16	4.68591610206599e-15
Selenbp1	selenium binding protein 1	35331.8	-2.54195	0.329475	1.57949570187918e-16	4.98706347839229e-15
Tinagl1	tubulointerstitial nephritis antigen-like 1	5704.24	1.87481	0.242583	1.58901679204568e-16	5.00800310423996e-15
Cd320	CD320 antigen	888.682	-1.72793	0.224733	1.61201038992919e-16	5.07125010871735e-15
Ncf2	neutrophil cytosolic factor 2	1078.33	1.41705	0.18501	1.6242894876876e-16	5.10062209774942e-15
Tnfrsf8	tumor necrosis factor receptor superfamily, member 8	88.5336	2.75221	0.35848	1.68273651802024e-16	5.27460303858279e-15
Akr1c19	aldo-keto reductase family 1, member C19	3339.8	-1.86235	0.241334	1.69960263486807e-16	5.31785416476591e-15
Rrbp1	ribosome binding protein 1	21421.3	1.14724	0.147245	1.8069111270279e-16	5.64342296863091e-15
Rhof	ras homolog family member F (in filopodia)	1365.06	1.55812	0.20406	1.86426669404427e-16	5.81208612851858e-15
Cubn	cubilin (intrinsic factor-cobalamin receptor)	51.9218	-4.11345	0.531827	1.91197272252109e-16	5.95011403450278e-15
Tmem92	transmembrane protein 92	568.47	1.46535	0.192383	2.14040528909734e-16	6.64906546258302e-15
Slc23a2	solute carrier family 23 (nucleobase transporters), member 2	1473.6	-1.00204	0.127095	2.24304462113437e-16	6.95544462660881e-15
Slc28a3	solute carrier family 28 (sodium-coupled nucleoside transporter), member 3	197.687	2.48376	0.323766	2.38347450448374e-16	7.37770483227162e-15
Dhx38	DEAH (Asp-Glu-Ala-His) box polypeptide 38	2208.78	0.906865	0.114126	2.44434725656627e-16	7.55264088151866e-15
Chst4	carbohydrate sulfotransferase 4	2430.88	1.3312	0.174474	2.5419216005705e-16	7.84015463065641e-15
Il1r1	interleukin 1 receptor, type I	314.202	-2.26488	0.294793	2.74634303592171e-16	8.45561459763178e-15
Eftud2	elongation factor Tu GTP binding domain containing 2	3528.6	0.944789	0.119624	2.87885893584717e-16	8.84789730389625e-15
Nyap1	neuronal tyrosine-phosphorylated phosphoinositide 3-kinase adaptor 1	132.22	-2.03809	0.265931	3.20971978498977e-16	9.84730668194913e-15
Rcc1	regulator of chromosome condensation 1	2079.23	1.12786	0.146027	3.49180595590058e-16	1.06938099716573e-14
mt-Co1	NA	544384	-1.22555	0.160318	3.61920660738048e-16	1.10644316282775e-14
Dnajc9	DnaJ heat shock protein family (Hsp40) member C9	751.708	1.03278	0.132547	3.82314964231477e-16	1.16673373063176e-14
Ifit1	interferon-induced protein with tetratricopeptide repeats 1	294.189	1.96672	0.257749	3.87284251416308e-16	1.17982165449038e-14
Urah	urate (5-hydroxyiso-) hydrolase	1154.31	1.38288	0.183062	3.94502598724622e-16	1.19970316601625e-14
Rtp4	receptor transporter protein 4	247.564	1.57263	0.208624	4.01133651412588e-16	1.21773217400802e-14
Ccna2	cyclin A2	2211.85	1.3685	0.181194	4.13746166190145e-16	1.25382448334615e-14
Wfdc17	WAP four-disulfide core domain 17	229.317	2.24429	0.294384	4.37777111061028e-16	1.3243330616286e-14
Ass1	argininosuccinate synthetase 1	1016.1	1.58562	0.210691	4.46627078153897e-16	1.34875152834837e-14
Guca2a	guanylate cyclase activator 2a (guanylin)	17082.4	-1.70473	0.225797	4.48322221980633e-16	1.35151606883692e-14
Tppp3	tubulin polymerization-promoting protein family member 3	392.042	-2.01205	0.264272	4.61273177423234e-16	1.38814396830804e-14
Afm	afamin	45.141	-3.70474	0.488373	4.6691463766573e-16	1.40268601894242e-14
Flnb	filamin, beta	21934.9	1.02241	0.131597	4.89284653565116e-16	1.46734605275047e-14
Gtf2f1	general transcription factor IIF, polypeptide 1	2057.57	0.695561	0.0872234	5.05714383491102e-16	1.51399881233761e-14
Wnk4	WNK lysine deficient protein kinase 4	994.916	-1.46809	0.195626	5.09367045642452e-16	1.52230489123556e-14
Cln3	ceroid lipofuscinosis, neuronal 3, juvenile (Batten, Spielmeyer-Vogt disease)	589.245	-1.10495	0.143632	5.15732846218377e-16	1.53867696322708e-14
Mocos	molybdenum cofactor sulfurase	696.238	1.51603	0.202481	5.74470263365682e-16	1.71097380501387e-14
Gm12216	predicted gene 12216	81.2725	2.56556	0.340363	6.00561302099351e-16	1.77950933514362e-14
Hsd17b2	hydroxysteroid (17-beta) dehydrogenase 2	3608.45	-1.85272	0.245406	5.99722874932837e-16	1.77950933514362e-14
Zbtb4	zinc finger and BTB domain containing 4	465.885	-1.02997	0.133119	5.99127257310501e-16	1.77950933514362e-14
Psmd11	proteasome (prosome, macropain) 26S subunit, non-ATPase, 11	2235.73	0.824972	0.104758	6.6363885796645e-16	1.96305733173898e-14
Prr13	proline rich 13	11330.1	1.35161	0.180492	7.11862428411265e-16	2.10211641125739e-14
Cyp4f13	cytochrome P450, family 4, subfamily f, polypeptide 13	971.176	-1.57713	0.211319	7.1371890421559e-16	2.10401419824371e-14
Cenpa	centromere protein A	1253.83	1.17009	0.154079	7.36554184760131e-16	2.16764520180511e-14
Chrd	chordin	70.6518	2.87817	0.3867	9.35610802568548e-16	2.74879282232597e-14
Nolc1	nucleolar and coiled-body phosphoprotein 1	2080.66	0.964387	0.124699	9.38369166930763e-16	2.75223200331266e-14
Fgfr3	fibroblast growth factor receptor 3	620.278	-1.73763	0.232981	9.56552724762744e-16	2.80082515726983e-14
Aadac	arylacetamide deacetylase	498.136	-2.29605	0.305811	1.01091395888899e-15	2.95500549129539e-14
Ctsc	cathepsin C	2814.13	1.38646	0.186775	1.07006173159485e-15	3.12263468947223e-14
Erh	ERH mRNA splicing and mitosis factor	2809.65	0.791231	0.101038	1.09971263596775e-15	3.20376787090168e-14
Ech1	enoyl coenzyme A hydratase 1, peroxisomal	5394.63	-1.3722	0.1849	1.12361562525232e-15	3.26791161881271e-14
Bhlha15	basic helix-loop-helix family, member a15	233.174	2.03367	0.271484	1.18082631855325e-15	3.42854998422145e-14
Cdc20	cell division cycle 20	3150.18	1.4606	0.197573	1.20308475938716e-15	3.48733632428379e-14
Nt5c1a	5'-nucleotidase, cytosolic IA	157.129	2.94678	0.39789	1.20575430279201e-15	3.48923958006623e-14
Lgals3bp	lectin, galactoside-binding, soluble, 3 binding protein	10146.8	1.27909	0.171638	1.22901052117543e-15	3.55061139567581e-14
Pear1	platelet endothelial aggregation receptor 1	405.204	1.5818	0.214361	1.35459930547422e-15	3.90692585043096e-14
Slc44a3	solute carrier family 44, member 3	1853.52	-1.04659	0.137407	1.37396572686412e-15	3.95619965273467e-14
Pglyrp1	peptidoglycan recognition protein 1	7332.5	1.55623	0.21107	1.3891436407388e-15	3.99326962994466e-14
Cpne2	copine II	2309.43	1.41178	0.191473	1.48514275139504e-15	4.26216298885458e-14
Plekha2	pleckstrin homology domain-containing, family A (phosphoinositide binding specific) member 2	2099.16	0.861253	0.111178	1.53193368800114e-15	4.38917992525813e-14
Arhgap17	Rho GTPase activating protein 17	1197.08	0.821896	0.105765	1.53752332932452e-15	4.39792564199856e-14
Mdfi	MyoD family inhibitor	97.602	3.18342	0.431677	1.55972714661024e-15	4.45408737386192e-14
Psmb7	proteasome (prosome, macropain) subunit, beta type 7	4753.85	0.720865	0.0921567	1.5661811739327e-15	4.4651619192351e-14
Gata3	GATA binding protein 3	67.1526	2.70166	0.365971	1.675368498597e-15	4.76861043590811e-14
Abcf1	ATP-binding cassette, sub-family F (GCN20), member 1	3479.14	0.642963	0.0820139	1.76532541064996e-15	5.01641814232891e-14
Cd14	CD14 antigen	3785.76	1.85284	0.250351	1.82526540268479e-15	5.16136223330148e-14
Cyp27a1	cytochrome P450, family 27, subfamily a, polypeptide 1	208.966	-1.88574	0.254527	1.82062299844638e-15	5.16136223330148e-14
Gstm4	glutathione S-transferase, mu 4	525.667	-1.43837	0.195944	1.82384027240707e-15	5.16136223330148e-14
Ppp1r15b	protein phosphatase 1, regulatory subunit 15B	5197.53	0.889685	0.115561	1.91266924848869e-15	5.39970826601025e-14
Itpr2	inositol 1,4,5-triphosphate receptor 2	320.228	-1.28503	0.173888	1.92338277747878e-15	5.41459129260452e-14
Sh3bp2	SH3-domain binding protein 2	539.924	1.19353	0.160184	1.92418843673958e-15	5.41459129260452e-14
Ptgfrn	prostaglandin F2 receptor negative regulator	6390.3	0.675935	0.0866939	2.23731314890383e-15	6.28550828575348e-14
Fry	FRY microtubule binding protein	459.194	1.5013	0.20557	2.3152200714256e-15	6.49385513237725e-14
Prdm1	PR domain containing 1, with ZNF domain	171.381	2.14071	0.289617	2.56299003818223e-15	7.17720021354617e-14
Pdk4	pyruvate dehydrogenase kinase, isoenzyme 4	225.169	-2.42602	0.329407	2.586160426231e-15	7.23040400456259e-14
Dnajc25	DnaJ heat shock protein family (Hsp40) member C25	351.129	0.849253	0.110535	2.67712861067035e-15	7.47268073065376e-14
Tap2	transporter 2, ATP-binding cassette, sub-family B (MDR/TAP)	1648.35	1.44853	0.198777	2.69321496514604e-15	7.50549649611599e-14
Tgtp2	T cell specific GTPase 2	214.426	2.79343	0.382246	2.69955448332835e-15	7.5110878674179e-14
Ugt2b36	UDP glucuronosyltransferase 2 family, polypeptide B36	56.4071	-2.73441	0.374264	2.86466775980908e-15	7.95771649816196e-14
Ppm1g	protein phosphatase 1G (formerly 2C), magnesium-dependent, gamma isoform	4975.12	0.914295	0.11985	2.8737140245839e-15	7.97007342434196e-14
Wdr77	WD repeat domain 77	1267.19	0.983937	0.129919	2.88192689440684e-15	7.98008319291503e-14
Amigo3	adhesion molecule with Ig like domain 3	310.899	1.74074	0.238135	2.90486956676535e-15	8.03078294582305e-14
Sult1d1	sulfotransferase family 1D, member 1	4771.15	-2.15955	0.293072	3.02956570896659e-15	8.36218025465395e-14
Rrp8	ribosomal RNA processing 8	430.133	1.03913	0.138199	3.05811241330715e-15	8.42755493994692e-14
Slc27a1	solute carrier family 27 (fatty acid transporter), member 1	642.503	-1.34334	0.184227	3.24566202552079e-15	8.93020723021863e-14
Mthfd1l	methylenetetrahydrofolate dehydrogenase (NADP+ dependent) 1-like	818.762	1.06049	0.141624	3.3644057577203e-15	9.24225188658063e-14
Olfr56	NA	51.8204	3.2931	0.452913	3.55125900662742e-15	9.74011449697463e-14
1810043G02Rik	NA	305.282	-1.60241	0.221	3.60596410918157e-15	9.87453110087731e-14
Rangrf	RAN guanine nucleotide release factor	1057.63	1.04477	0.139462	3.63918667415893e-15	9.94978892900172e-14
Cyp2c69	cytochrome P450, family 2, subfamily c, polypeptide 69	22.386	-6.17358	0.908853	3.76466279778078e-15	1.02766401475169e-13
Ppp1r3d	protein phosphatase 1, regulatory subunit 3D	92.7118	-1.87812	0.257375	4.08500507900987e-15	1.11335657294901e-13
Ccnyl1	cyclin Y-like 1	510.012	0.845589	0.110834	4.13997044720113e-15	1.12656589845815e-13
Akap2	NA	154.295	-1.59723	0.221017	4.27984439921414e-15	1.1628028654542e-13
Stc2	stanniocalcin 2	1528.8	1.29198	0.177645	4.51019536614457e-15	1.22346989791471e-13
Adk	adenosine kinase	2253.37	-0.884651	0.116542	4.54494044208987e-15	1.23096871286228e-13
Foxn3	forkhead box N3	459.856	-1.11821	0.151357	4.92598098099549e-15	1.33208977105423e-13
Ppih	peptidyl prolyl isomerase H	700.358	1.01147	0.135266	5.02409203225689e-15	1.35650484870936e-13
Ltbp3	latent transforming growth factor beta binding protein 3	97.8934	-2.20407	0.302152	5.15235488199441e-15	1.38897230986767e-13
Gm10177	protein transport protein Sec61 subunit gamma pseudogene	1537.73	0.864099	0.113896	5.23374952449132e-15	1.40872382387473e-13
Fer1l4	fer-1-like 4 (C. elegans)	364.476	2.36084	0.32537	6.13878339315101e-15	1.64976234630821e-13
Trim25	tripartite motif-containing 25	3075.97	0.891657	0.118192	6.25707502929767e-15	1.67894951327935e-13
Ngdn	neuroguidin, EIF4E binding protein	1030.06	0.735323	0.0962938	6.37727052180255e-15	1.70855652588756e-13
Nlrx1	NLR family member X1	2041.94	1.80012	0.249484	6.47189449629494e-15	1.7312317777589e-13
Tmed9	transmembrane p24 trafficking protein 9	6013.11	0.828318	0.109357	6.88331733047672e-15	1.83845027128634e-13
Suv39h1	suppressor of variegation 3-9 1	1021.49	1.15026	0.157356	7.22339010602013e-15	1.92631144765774e-13
Mars	NA	2644.59	0.950679	0.127292	7.90280917014175e-15	2.10425951083314e-13
Glipr2	GLI pathogenesis-related 2	307.977	-1.63564	0.2289	8.11409265397911e-15	2.15720371263917e-13
Tdg	thymine DNA glycosylase	2094.84	0.685799	0.0899939	8.60234872237526e-15	2.28350861797324e-13
Copg1	coatomer protein complex, subunit gamma 1	5829.89	0.720201	0.0947252	8.72362099478381e-15	2.31215972971839e-13
Mylip	myosin regulatory light chain interacting protein	207.112	-1.25974	0.174958	8.91753620432161e-15	2.35994767275894e-13
Ube2s	ubiquitin-conjugating enzyme E2S	4768.34	1.35874	0.190064	8.95201604815566e-15	2.36546106979772e-13
P4hb	prolyl 4-hydroxylase, beta polypeptide	33491.2	0.901982	0.120461	9.08321571918346e-15	2.39647581851333e-13
Syne3	spectrin repeat containing, nuclear envelope family member 3	157.22	1.91768	0.267451	1.08479028845285e-14	2.8577135045656e-13
Aqp8	aquaporin 8	2884.31	-3.55345	0.497547	1.09102982593097e-14	2.86978922650796e-13
Aamdc	adipogenesis associated Mth938 domain containing	567.139	-1.48123	0.208892	1.11721227644663e-14	2.93420569695846e-13
Tfdp1	transcription factor Dp 1	2404.77	0.903964	0.121288	1.16849977513413e-14	3.06426249654691e-13
Pdgfc	platelet-derived growth factor, C polypeptide	135.39	2.41815	0.337884	1.18519383300806e-14	3.1033459065501e-13
Tuba1b	tubulin, alpha 1B	21625.1	1.43537	0.202589	1.21704380751703e-14	3.18193625331829e-13
Ccnf	cyclin F	790.464	1.3635	0.191941	1.22985562830534e-14	3.210589979073e-13
Gmds	GDP-mannose 4, 6-dehydratase	9735.08	0.722416	0.0956173	1.24976041628649e-14	3.25764617382104e-13
Ly6g	lymphocyte antigen 6 complex, locus G	1764.75	2.09391	0.292253	1.31280774748295e-14	3.41684827250293e-13
Tlr5	toll-like receptor 5	103.187	-2.3079	0.322639	1.34449613169457e-14	3.49407735334237e-13
Ifit2	interferon-induced protein with tetratricopeptide repeats 2	666.17	2.48115	0.34832	1.40918403896037e-14	3.65670600768549e-13
Racgap1	Rac GTPase-activating protein 1	1967.08	1.00263	0.136531	1.45980934629247e-14	3.78241183985556e-13
Steap4	STEAP family member 4	218.885	2.25728	0.31612	1.52107100721944e-14	3.93526042375251e-13
Pomp	proteasome maturation protein	2923.36	0.788719	0.105344	1.60996634324605e-14	4.15903973082371e-13
Tjp2	tight junction protein 2	4618.47	0.701717	0.0932744	1.72181400704718e-14	4.44135773782082e-13
Vcp	valosin containing protein	12496.4	0.822818	0.110384	1.76899562149304e-14	4.55628084739382e-13
Donson	downstream neighbor of SON	306.246	1.2193	0.170942	1.79333896330237e-14	4.605513380455e-13
Myl7	myosin, light polypeptide 7, regulatory	180.944	2.40992	0.339431	1.79342421357282e-14	4.605513380455e-13
Rbm3	RNA binding motif (RNP1, RRM) protein 3	8996.49	1.16197	0.161955	1.82999639902468e-14	4.69247893205529e-13
Irf8	interferon regulatory factor 8	6837.16	1.37156	0.195043	2.02770085986522e-14	5.19175283676568e-13
B2m	beta-2 microglobulin	10944.5	1.14039	0.158895	2.05250153697283e-14	5.23977343768586e-13
Ltf	lactotransferrin	357.795	3.97913	0.561069	2.04955180147765e-14	5.23977343768586e-13
Lif	leukemia inhibitory factor	521.049	1.59292	0.227564	2.21158129183859e-14	5.63758089893089e-13
Ripk2	receptor (TNFRSF)-interacting serine-threonine kinase 2	333.7	1.57177	0.224635	2.22013013787142e-14	5.65106252714585e-13
Slc37a2	solute carrier family 37 (glycerol-3-phosphate transporter), member 2	14487.8	-4.6164	0.653663	2.25522681120189e-14	5.73197969873512e-13
Slpi	secretory leukocyte peptidase inhibitor	862.714	2.79035	0.397798	2.27882300562293e-14	5.78347261778446e-13
1810009A15Rik	RIKEN cDNA 1810009A15 gene	929.431	0.908325	0.123448	2.33057096374023e-14	5.90615746863642e-13
Adar	adenosine deaminase, RNA-specific	2178.65	1.11817	0.155857	2.40718560496874e-14	6.09140952942018e-13
Tuba1c	tubulin, alpha 1C	13773	1.20047	0.169022	2.48023209922295e-14	6.26710542389658e-13
Anxa2	annexin A2	32269.2	0.982375	0.134849	2.5674189477612e-14	6.47796798260446e-13
Zc3hav1	zinc finger CCCH type, antiviral 1	1687.03	0.994868	0.136794	2.59740472956138e-14	6.54410081136875e-13
Hsd17b13	hydroxysteroid (17-beta) dehydrogenase 13	288.185	-1.79983	0.256385	2.61537556866119e-14	6.57981423906721e-13
Hist2h2aa2	NA	735.019	-1.40324	0.200956	2.69266856830804e-14	6.76142392834385e-13
Rtkn	rhotekin	756.615	-1.33824	0.191012	2.69536398666528e-14	6.76142392834385e-13
Usp35	ubiquitin specific peptidase 35	136.247	-1.93898	0.275506	2.84710360685385e-14	7.13174767647466e-13
Iqsec1	IQ motif and Sec7 domain 1	836.648	-0.987504	0.136138	3.13335515888181e-14	7.83745718961867e-13
Psme3	proteaseome (prosome, macropain) activator subunit 3 (PA28 gamma, Ki)	4155.16	0.863456	0.117506	3.20140012809167e-14	7.99611957065432e-13
Tln2	talin 2	1115.43	1.28904	0.184018	3.25660095563124e-14	8.12229078631827e-13
Nup93	nucleoporin 93	1399.91	1.03561	0.143716	3.26546304530422e-14	8.13269201541715e-13
Ms4a18	membrane-spanning 4-domains, subfamily A, member 18	108.387	2.5499	0.364741	3.3421172345144e-14	8.31165855711229e-13
Srrt	serrate RNA effector molecule homolog (Arabidopsis)	3278.09	0.674917	0.0906764	3.46412896206023e-14	8.60275235363209e-13
Cbr3	carbonyl reductase 3	2007.06	-1.32352	0.189921	3.70324940602843e-14	9.17208167860297e-13
Fahd1	fumarylacetoacetate hydrolase domain containing 1	883.603	-1.31773	0.189013	3.70396744838011e-14	9.17208167860297e-13
Scpep1	serine carboxypeptidase 1	2062.97	0.894645	0.122533	3.83844313435361e-14	9.49152258072547e-13
Erfe	erythroferrone	423.678	1.69878	0.244766	3.86387731336651e-14	9.5408047506973e-13
Smad4	SMAD family member 4	3696.6	0.93507	0.128744	4.03646389252793e-14	9.95278308863146e-13
Abcg8	ATP binding cassette subfamily G member 8	155.839	2.17089	0.310001	4.12774263201823e-14	1.01599480072727e-12
Trim29	tripartite motif-containing 29	159.659	2.27018	0.324428	4.13220453739891e-14	1.01599480072727e-12
Hoxb3	homeobox B3	425.569	-1.42158	0.205545	4.19796517814047e-14	1.03070153538084e-12
Pmp22	peripheral myelin protein 22	3930.15	-1.32778	0.191138	4.27612108730295e-14	1.04840569911329e-12
Parp3	poly (ADP-ribose) polymerase family, member 3	441.693	1.1757	0.166854	4.29227727493423e-14	1.05088042773602e-12
Slc25a42	solute carrier family 25, member 42	230.323	-1.41882	0.20525	4.32510944540944e-14	1.05742520630081e-12
Cnksr3	Cnksr family member 3	445.614	-1.18827	0.169063	4.53567107858303e-14	1.10734257008674e-12
Mfap3l	microfibrillar-associated protein 3-like	305.96	-1.7607	0.254544	5.03642551047179e-14	1.22786778900869e-12
Rnf145	ring finger protein 145	2533.08	0.919367	0.126911	5.08490001279064e-14	1.23794461828248e-12
Dsn1	DSN1 homolog, MIS12 kinetochore complex component	223.435	1.14456	0.162468	5.22696886613676e-14	1.27074724159347e-12
Ubash3b	ubiquitin associated and SH3 domain containing, B	167.09	1.1874	0.16962	5.58285481618403e-14	1.35536702218115e-12
Acp6	acid phosphatase 6, lysophosphatidic	1249.11	-1.03845	0.145781	5.85711808333783e-14	1.41996202596613e-12
Fxyd4	FXYD domain-containing ion transport regulator 4	217.509	-2.37001	0.342097	6.21873392465202e-14	1.50552421578098e-12
Mypop	Myb-related transcription factor, partner of profilin	109.229	-1.92087	0.278043	6.83990584864449e-14	1.65359732190242e-12
Enpp5	ectonucleotide pyrophosphatase/phosphodiesterase 5	501.163	-1.16563	0.166788	6.88833444952887e-14	1.66298592406871e-12
Sgpp2	sphingosine-1-phosphate phosphatase 2	4285.57	0.88291	0.122267	7.38900128728046e-14	1.78137619351487e-12
Abat	4-aminobutyrate aminotransferase	2698.3	-1.40239	0.205281	7.91729755000121e-14	1.90608938516279e-12
Gstm2	glutathione S-transferase, mu 2	2132.65	-1.42927	0.20945	7.97111439601603e-14	1.91638414619337e-12
Tmsb4x	thymosin, beta 4, X chromosome	11060.8	-0.759699	0.104235	8.08894827631869e-14	1.9420197980846e-12
Tex9	testis expressed gene 9	143.645	-2.40484	0.349585	8.43316282977365e-14	2.02185953653245e-12
Fah	fumarylacetoacetate hydrolase	150.522	-1.76924	0.258911	9.12234212445754e-14	2.18407014344402e-12
Rpn1	ribophorin I	13509.9	1.02075	0.14441	9.76947012978641e-14	2.33577924454783e-12
Psmc3	proteasome (prosome, macropain) 26S subunit, ATPase 3	5829.94	0.893649	0.124674	1.0285368962288e-13	2.45573809355786e-12
Ncald	neurocalcin delta	782.937	0.937292	0.131454	1.05221178194896e-13	2.50880866964282e-12
2210407C18Rik	NA	972.046	2.14996	0.313383	1.10029232025583e-13	2.61984437902672e-12
Sowahb	sosondowah ankyrin repeat domain family member B	1585.94	0.927742	0.130089	1.10208041891114e-13	2.62050232941093e-12
Aqp11	aquaporin 11	609.757	-1.39567	0.205688	1.11064151876768e-13	2.63724110771492e-12
Slc1a4	solute carrier family 1 (glutamate/neutral amino acid transporter), member 4	1313.2	-1.07822	0.154112	1.12790601159813e-13	2.67457220315213e-12
Pdzd7	PDZ domain containing 7	99.7524	-2.06414	0.301243	1.14216974523414e-13	2.70469540490282e-12
Rfc5	replication factor C (activator 1) 5	1533.25	1.2142	0.176708	1.20689811853233e-13	2.85407530513498e-12
Trmt61a	tRNA methyltransferase 61A	558.396	1.37029	0.202297	1.28026405350503e-13	3.02344647186051e-12
Xbp1	X-box binding protein 1	7902.34	0.892688	0.12506	1.2841785281871e-13	3.02856470851635e-12
Chst13	carbohydrate sulfotransferase 13	54.4775	3.59801	0.529768	1.29904353134684e-13	3.05945931689756e-12
Ly6c2	lymphocyte antigen 6 complex, locus C2	104.236	3.39857	0.501873	1.30240002697458e-13	3.06320245150302e-12
Emg1	EMG1 N1-specific pseudouridine methyltransferase	2414.82	0.900366	0.126283	1.30685377801964e-13	3.06951265422662e-12
Dusp6	dual specificity phosphatase 6	1629.14	1.27588	0.187168	1.31396798137679e-13	3.08204614197366e-12
Adcy2	adenylate cyclase 2	144.238	2.12861	0.312005	1.42379846225793e-13	3.33515169524039e-12
Pmm1	phosphomannomutase 1	910.648	-1.18142	0.171957	1.45453624723193e-13	3.40255483259355e-12
Mis18a	MIS18 kinetochore protein A	500.182	1.01431	0.144575	1.48494713513254e-13	3.46901261999831e-12
Ostc	oligosaccharyltransferase complex subunit (non-catalytic)	3261.26	0.821779	0.114785	1.5855391497775e-13	3.69902229101524e-12
Nbl1	NBL1, DAN family BMP antagonist	94.2222	-1.87044	0.276181	1.61787239068772e-13	3.7693817231426e-12
B3gnt6	UDP-GlcNAc:betaGal beta-1,3-N-acetylglucosaminyltransferase 6 (core 3 synthase)	322.206	-2.17085	0.319285	1.66579769751036e-13	3.8758305085429e-12
Pde6a	phosphodiesterase 6A, cGMP-specific, rod, alpha	23.7999	-3.09161	0.460325	1.6837113493493e-13	3.91225905222798e-12
Ephx2	epoxide hydrolase 2, cytoplasmic	520.628	-1.38247	0.205514	1.72083045280008e-13	3.99315596637706e-12
Tmem59	transmembrane protein 59	5320.58	-0.762473	0.10618	1.7609254128296e-13	4.08073276818025e-12
Psme2	proteasome (prosome, macropain) activator subunit 2 (PA28 beta)	5918.08	1.15874	0.168941	1.80304786905309e-13	4.17276792552286e-12
Ino80c	INO80 complex subunit C	832.347	0.82572	0.115677	1.81403032034955e-13	4.19258687639188e-12
Slc16a11	solute carrier family 16 (monocarboxylic acid transporters), member 11	72.9435	-2.00141	0.295436	1.85399350410531e-13	4.27924412785105e-12
Hsd17b4	hydroxysteroid (17-beta) dehydrogenase 4	2074.83	-0.916866	0.129791	1.90970521603744e-13	4.40197210303098e-12
Ptma	prothymosin alpha	32600.6	0.768502	0.107258	1.92950343348007e-13	4.44170152934177e-12
Lig1	ligase I, DNA, ATP-dependent	2166.85	0.965691	0.137637	2.01120196642576e-13	4.62363062148861e-12
Fam3b	FAM3 metabolism regulating signaling molecule B	3694.65	1.1065	0.160731	2.08287543991622e-13	4.78206130801426e-12
AI661453	expressed sequence AI661453	3233.81	1.1653	0.170635	2.1341026803505e-13	4.89319257423221e-12
Stard5	StAR-related lipid transfer (START) domain containing 5	2708.42	-1.37211	0.204834	2.14654036242204e-13	4.91520880346414e-12
Parp9	poly (ADP-ribose) polymerase family, member 9	1106.57	1.70427	0.254717	2.18452966818521e-13	4.9955985842114e-12
Aurkb	aurora kinase B	1013.28	1.1824	0.173901	2.38288556527026e-13	5.4420208680362e-12
Socs2	suppressor of cytokine signaling 2	496.741	-1.28868	0.191696	2.4035090556962e-13	5.48189815413656e-12
Mmp15	matrix metallopeptidase 15	3225.66	-1.54463	0.232464	2.57940965725897e-13	5.87535965820329e-12
Pdzd4	PDZ domain containing 4	135.824	-1.91137	0.285021	2.67112327937155e-13	6.0683159796365e-12
Rassf4	Ras association (RalGDS/AF-6) domain family member 4	1145.43	1.16027	0.170589	2.66805790985626e-13	6.0683159796365e-12
Cct3	chaperonin containing Tcp1, subunit 3 (gamma)	5291.93	0.783932	0.110373	2.84102344566231e-13	6.44585083862702e-12
Smn1	survival motor neuron 1	566.218	1.02551	0.148394	2.91033159788144e-13	6.59446900884664e-12
Phf11d	PHD finger protein 11D	187.414	1.83904	0.275462	2.95620095748098e-13	6.68965892910905e-12
Mgll	monoglyceride lipase	1485.38	-1.69522	0.255244	3.01000821827281e-13	6.80254008546818e-12
Amt	aminomethyltransferase	259.642	-1.39611	0.210461	3.17769951143337e-13	7.17216710041485e-12
Ms4a8a	membrane-spanning 4-domains, subfamily A, member 8A	12528.6	1.10729	0.162337	3.22728398969005e-13	7.27460867064854e-12
Phf11b	PHD finger protein 11B	223.743	2.24505	0.335519	3.35798776554922e-13	7.55939739325067e-12
Sprr2a2	small proline-rich protein 2A2	330135	1.32079	0.198551	3.45760041253668e-13	7.77354676406107e-12
Tspan4	tetraspanin 4	195.853	1.35059	0.203539	3.51982020507893e-13	7.9031817920775e-12
Prmt1	protein arginine N-methyltransferase 1	3171.35	1.03104	0.149907	3.53835364122303e-13	7.93451772535058e-12
Tmsb10	thymosin beta 10	15532.8	1.2107	0.180187	3.55763626564937e-13	7.96745052051243e-12
Rimkla	ribosomal modification protein rimK-like family member A	42.9773	-1.96895	0.295126	3.5811018251318e-13	8.00965406926899e-12
Spag5	sperm associated antigen 5	517.37	1.06771	0.156085	3.6242089012978e-13	8.09562333699692e-12
Heatr3	HEAT repeat containing 3	715.77	0.806461	0.11432	3.63288977492644e-13	8.10457031641891e-12
4931440F15Rik	NA	153.456	-2.14358	0.320784	3.63819061813393e-13	8.10596351860328e-12
Myd88	myeloid differentiation primary response gene 88	2051.96	1.16034	0.171795	3.70548714777986e-13	8.24530349417408e-12
Thra	thyroid hormone receptor alpha	1481.52	-1.14929	0.170011	3.80017280741868e-13	8.44515326202506e-12
Snrpe	small nuclear ribonucleoprotein E	1324.5	0.777484	0.110036	3.80919039345622e-13	8.45435419720488e-12
Galc	galactosylceramidase	326.916	-1.4451	0.219258	3.91607960996688e-13	8.68047620961202e-12
Ramp1	receptor (calcitonin) activity modifying protein 1	446.256	-1.70233	0.257981	4.05473587529168e-13	8.97634631702503e-12
Acad12	acyl-Coenzyme A dehydrogenase family, member 12	319.559	-1.47253	0.224008	4.27880198987261e-13	9.46030021587395e-12
Prlr	prolactin receptor	210.15	-2.41982	0.365294	4.6351266924673e-13	1.02350682913666e-11
Espl1	extra spindle pole bodies 1, separase	1025.12	1.11589	0.165196	4.83459474744609e-13	1.06619421567723e-11
Uhrf1	ubiquitin-like, containing PHD and RING finger domains, 1	2229.73	1.00572	0.146773	4.97991394819704e-13	1.09684661217341e-11
Rfc3	replication factor C (activator 1) 3	577.768	0.787328	0.112133	5.01404140089901e-13	1.10296184826375e-11
Gstp3	glutathione S-transferase pi 3	128.322	1.31952	0.199987	5.03129726554739e-13	1.10535496579212e-11
Nrp2	neuropilin 2	951.766	-1.16627	0.173988	5.09198302557072e-13	1.11637529049363e-11
Paqr5	progestin and adipoQ receptor family member V	2065.73	-1.05055	0.154319	5.09433976451174e-13	1.11637529049363e-11
Eci1	enoyl-Coenzyme A delta isomerase 1	1871.47	-1.26114	0.190265	5.17667496917478e-13	1.13298590802621e-11
Dpagt1	dolichyl-phosphate N-acetylglucosaminephosphotransferase 1	2217.22	1.25056	0.18868	5.45006591619136e-13	1.19131705663633e-11
Tirap	toll-interleukin 1 receptor (TIR) domain-containing adaptor protein	588.735	1.22148	0.18373	5.47625925740158e-13	1.19553498699999e-11
Sapcd2	suppressor APC domain containing 2	574.703	1.54444	0.236442	5.5302756356697e-13	1.20580877822262e-11
Edem1	ER degradation enhancer, mannosidase alpha-like 1	2482.68	0.76918	0.109756	5.95944976138948e-13	1.2977525397478e-11
Gar1	GAR1 ribonucleoprotein	1024.02	0.868399	0.125112	5.99812537950006e-13	1.30453582595049e-11
Nfatc4	nuclear factor of activated T cells, cytoplasmic, calcineurin dependent 4	166.5	1.27356	0.193117	6.16089087211204e-13	1.33825667139336e-11
Sdf2l1	stromal cell-derived factor 2-like 1	3245.79	1.36332	0.208225	6.19401966352349e-13	1.34376892174613e-11
Esrrg	estrogen-related receptor gamma	97.2888	-2.23905	0.339491	6.33231645802206e-13	1.37205466854193e-11
Psma3	proteasome subunit alpha 3	3189.25	0.844335	0.121484	6.36125924912263e-13	1.37660509143935e-11
Syt12	synaptotagmin XII	148.74	1.23778	0.187452	6.86315837809016e-13	1.48336642550891e-11
Dut	deoxyuridine triphosphatase	1245.63	0.951873	0.138916	6.96374404934411e-13	1.50323212143625e-11
Cdc23	CDC23 cell division cycle 23	676.718	0.752481	0.107624	7.1703696942496e-13	1.54591030199157e-11
Ilf2	interleukin enhancer binding factor 2	1529.6	0.677709	0.0964331	7.29214246334051e-13	1.57021114856577e-11
Bag2	BCL2-associated athanogene 2	202.855	1.38184	0.212323	7.69611175296184e-13	1.6551414531742e-11
Nup133	nucleoporin 133	749.359	1.00654	0.148276	7.72452842790889e-13	1.65919424745195e-11
Ms4a12	membrane-spanning 4-domains, subfamily A, member 12	652.859	1.62112	0.249924	7.80572214056682e-13	1.67455925228447e-11
Zfp358	zinc finger protein 358	325.286	-1.64456	0.25354	7.98416410531893e-13	1.71072312239306e-11
Ugt8a	UDP galactosyltransferase 8A	104.539	-2.14031	0.326187	8.02580232760359e-13	1.71752169810717e-11
Pink1	PTEN induced putative kinase 1	2573.68	-1.1837	0.178893	8.31893592333725e-13	1.77805715530367e-11
Pccb	propionyl Coenzyme A carboxylase, beta polypeptide	4585.82	-1.15731	0.174372	8.43812512660004e-13	1.80131109537543e-11
Nacad	NAC alpha domain containing	85.2779	-2.51295	0.385816	8.82558997871599e-13	1.88170697036978e-11
Pla2g4f	phospholipase A2, group IVF	370.778	2.35995	0.361599	9.24059930588276e-13	1.96777086447386e-11
Hexb	hexosaminidase B	1188.17	-1.1752	0.177929	9.46456946433075e-13	2.01299198889214e-11
Parp14	poly (ADP-ribose) polymerase family, member 14	934.156	1.79888	0.277492	1.00181875221891e-12	2.12812821702974e-11
Asb4	ankyrin repeat and SOCS box-containing 4	26.9336	-3.06795	0.475905	1.01600270895846e-12	2.15561700821126e-11
Pitpnm3	PITPNM family member 3	690.191	-2.05733	0.315638	1.04143767013069e-12	2.20688026577573e-11
Ubd	ubiquitin D	43.4919	2.83977	0.440443	1.05915895428295e-12	2.24169246807577e-11
mt-Nd6	NA	5419.72	-0.850642	0.123808	1.07760315076061e-12	2.27794792869322e-11
Tnfaip3	tumor necrosis factor, alpha-induced protein 3	2085.66	1.52715	0.237715	1.13477075324583e-12	2.39587286684084e-11
Itm2b	integral membrane protein 2B	10928.2	-0.670411	0.0962292	1.15304838930641e-12	2.43150131146439e-11
St3gal1	ST3 beta-galactoside alpha-2,3-sialyltransferase 1	745.222	-1.61529	0.25137	1.15858246681171e-12	2.4402027314355e-11
Ndufa1	NADH:ubiquinone oxidoreductase subunit A1	812.958	-0.99164	0.147123	1.18211387315125e-12	2.48674294626259e-11
Mpp6	NA	2405.24	-1.83046	0.28356	1.25056198490364e-12	2.62436337122515e-11
Tox4	TOX high mobility group box family member 4	1875.93	0.680106	0.0978434	1.24932600002097e-12	2.62436337122515e-11
Rab22a	RAB22A, member RAS oncogene family	2159.69	0.794394	0.115383	1.27618797585403e-12	2.67490234261834e-11
Galm	galactose mutarotase	982.262	-1.39866	0.217705	1.29771887060286e-12	2.71674624432729e-11
Sema6b	sema domain, transmembrane domain (TM), and cytoplasmic domain, (semaphorin) 6B	795.896	1.60462	0.250578	1.33100128059215e-12	2.78306106125263e-11
Acvr1c	activin A receptor, type IC	89.4085	-1.85097	0.287183	1.37128111788168e-12	2.86382974667e-11
Krt36	keratin 36	130.754	1.89834	0.294208	1.38962441506153e-12	2.89864616253628e-11
Rpa2	replication protein A2	822.242	1.042	0.156353	1.44084016529733e-12	3.00186579630575e-11
Slc22a4	solute carrier family 22 (organic cation transporter), member 4	54.2275	-2.02975	0.314076	1.4650709251662e-12	3.04868420370119e-11
Crim1	cysteine rich transmembrane BMP regulator 1 (chordin like)	677.82	-0.962657	0.143227	1.61179467340375e-12	3.34998187875067e-11
Capg	capping protein (actin filament), gelsolin-like	4545.7	1.4426	0.226153	1.62950242460372e-12	3.38272994348274e-11
Sf3b3	splicing factor 3b, subunit 3	3658.82	0.747874	0.108737	1.6316804511197e-12	3.38319963393646e-11
Pla2g15	phospholipase A2, group XV	270.956	-1.09016	0.165213	1.65547610161541e-12	3.42843760399063e-11
Macrod1	mono-ADP ribosylhydrolase 1	469.728	-1.7555	0.274508	1.66486067622452e-12	3.44375834864867e-11
Apaf1	apoptotic peptidase activating factor 1	843.178	1.60788	0.252492	1.68471792063802e-12	3.48067943222163e-11
Otc	ornithine transcarbamylase	188.321	-2.28726	0.355201	1.69581548774395e-12	3.49943638863734e-11
Aldh18a1	aldehyde dehydrogenase 18 family, member A1	3374.38	0.878976	0.129584	1.70707627015976e-12	3.51848514470265e-11
Tnfsf10	tumor necrosis factor (ligand) superfamily, member 10	573.195	2.13872	0.332034	1.73971229901088e-12	3.5814932293414e-11
Greb1	gene regulated by estrogen in breast cancer protein	333.692	-1.29201	0.201048	1.77297857129441e-12	3.64564775264737e-11
Fam220a	family with sequence similarity 220, member A	535.999	1.01951	0.153317	1.83885503721635e-12	3.77662478851992e-11
Sept11	NA	1494.15	1.25427	0.1947	1.87729080112419e-12	3.85100103511085e-11
Unc5cl	unc-5 family C-terminal like	210.689	1.4316	0.225157	1.89685275591142e-12	3.88653022115467e-11
Mtf1	metal response element binding transcription factor 1	719.911	0.861724	0.127161	1.95497892634917e-12	4.00089784053559e-11
Capn13	calpain 13	731.368	1.48598	0.234259	1.96888072888187e-12	4.01985613126482e-11
Muc16	mucin 16	122.977	-4.61456	0.723223	1.96709690699026e-12	4.01985613126482e-11
Mb21d2	Mab-21 domain containing 2	316.206	1.00979	0.151912	1.98897442218743e-12	4.05610383931729e-11
Ube2i	ubiquitin-conjugating enzyme E2I	3958.01	0.654607	0.0949202	1.9939476378888e-12	4.06146749179372e-11
Sstr1	somatostatin receptor 1	172.426	-1.90233	0.297446	2.00912499878074e-12	4.08757895878702e-11
Mcfd2	multiple coagulation factor deficiency 2	2606.2	0.873922	0.129291	2.06530858777632e-12	4.19695885820806e-11
1110032A03Rik	NA	227.878	-1.39319	0.219229	2.08282777013129e-12	4.22760381351941e-11
Yars	tyrosyl-tRNA synthetase	2797.83	1.00952	0.152063	2.10821837559952e-12	4.27413535937334e-11
Elavl1	ELAV (embryonic lethal, abnormal vision)-like 1 (Hu antigen R)	1455.68	0.695801	0.101305	2.11707819105343e-12	4.2870833368832e-11
Etv6	ets variant 6	1329	0.777767	0.114027	2.14406609697205e-12	4.33666764584754e-11
Dclk3	doublecortin-like kinase 3	60.5096	-2.43235	0.381787	2.36643535959483e-12	4.78086136634228e-11
Mccc1	methylcrotonoyl-Coenzyme A carboxylase 1 (alpha)	651.491	-0.885425	0.131593	2.39878178738056e-12	4.84056851018098e-11
Zdhhc8	zinc finger, DHHC domain containing 8	82.272	-1.36127	0.214639	2.45261528425097e-12	4.94344573688446e-11
St6galnac2	ST6 (alpha-N-acetyl-neuraminyl-2,3-beta-galactosyl-1,3)-N-acetylgalactosaminide alpha-2,6-sialyltransferase 2	938.221	-0.848048	0.125635	2.51774212538627e-12	5.06882020922714e-11
Slc35b1	solute carrier family 35, member B1	2542.76	1.00507	0.151923	2.5369720747828e-12	5.10160950629757e-11
Gm7336	glyceraldehyde-3-phosphate dehydrogenase pseudogene	9902	0.909468	0.135811	2.61053490043319e-12	5.24345445702305e-11
Bub1b	BUB1B, mitotic checkpoint serine/threonine kinase	1084.59	1.11202	0.170819	2.6169674293167e-12	5.25029090506662e-11
Bmp8b	bone morphogenetic protein 8b	302.664	2.23762	0.35112	2.64335651988442e-12	5.2971031116389e-11
Nqo1	NAD(P)H dehydrogenase, quinone 1	1525.35	-1.24463	0.194784	2.77746101214055e-12	5.55941214600972e-11
Dcp2	decapping mRNA 2	1448.36	1.39383	0.221048	2.87707635479651e-12	5.75216165329212e-11
Nup210	nucleoporin 210	1918.65	1.00384	0.152217	2.94302780525227e-12	5.8772400894289e-11
Heg1	heart development protein with EGF-like domains 1	258.875	1.14912	0.178115	3.08066044431392e-12	6.14501359513664e-11
Mcm5	minichromosome maintenance complex component 5	3443.74	1.23669	0.193878	3.10332790155355e-12	6.18311331557808e-11
Dmgdh	dimethylglycine dehydrogenase precursor	39.0887	2.91634	0.464695	3.11065248233864e-12	6.1905912891915e-11
Arhgef28	Rho guanine nucleotide exchange factor (GEF) 28	947.31	-1.10313	0.169921	3.11628056159082e-12	6.19467973103386e-11
Nop2	NOP2 nucleolar protein	1916.53	0.998141	0.151566	3.24600731012805e-12	6.44516503021301e-11
Pisd	phosphatidylserine decarboxylase	2609.59	-0.909398	0.136622	3.43357968071823e-12	6.80980208072882e-11
Map2k3	mitogen-activated protein kinase kinase 3	4306.87	1.00912	0.153765	3.52896244530054e-12	6.99097543163882e-11
Trp53i11	transformation related protein 53 inducible protein 11	4982.93	1.26431	0.199539	3.61354292946683e-12	7.15035994741759e-11
Plekhm1	pleckstrin homology domain containing, family M (with RUN domain) member 1	2458.86	1.13841	0.176922	3.6753924596688e-12	7.26445300979465e-11
Krt20	keratin 20	21746.8	1.3862	0.221117	3.71470219133495e-12	7.33378676362188e-11
Tmem117	transmembrane protein 117	187.355	-1.57222	0.251936	3.78000779544114e-12	7.45422697681192e-11
Aldh6a1	aldehyde dehydrogenase family 6, subfamily A1	342.065	-1.51936	0.243649	3.89537367383203e-12	7.67300082525051e-11
Cela1	chymotrypsin-like elastase family, member 1	1950.48	-1.54847	0.24839	3.92646230316341e-12	7.72545942826725e-11
Ccne1	cyclin E1	553.178	1.28873	0.204467	4.05482712082477e-12	7.96897656602909e-11
Rftn2	raftlin family member 2	88.1262	-1.91828	0.305174	4.08860683290204e-12	8.02626396846252e-11
Rgcc	regulator of cell cycle	291.339	-2.17258	0.34507	4.33591501781136e-12	8.50212114465409e-11
Sec1	secretory blood group 1	121.971	2.24859	0.358261	4.81077269263787e-12	9.42259139595309e-11
Mgat2	mannoside acetylglucosaminyltransferase 2	1632.15	0.81121	0.121422	4.83102259089701e-12	9.45157399442537e-11
Gstp2	glutathione S-transferase, pi 2	1313.74	-1.03753	0.160095	5.08766231240756e-12	9.94245079180076e-11
Mcm7	minichromosome maintenance complex component 7	3413.55	0.960007	0.146538	5.16910124743598e-12	1.00902253404342e-10
Pbld2	phenazine biosynthesis-like protein domain containing 2	353.947	-1.53643	0.248471	5.43110525316094e-12	1.05897388592004e-10
Exosc8	exosome component 8	481.163	1.02822	0.158718	5.48698256944879e-12	1.06866691976208e-10
Pfkm	phosphofructokinase, muscle	402.932	-1.23451	0.196272	5.61313044990373e-12	1.09200901479945e-10
Cdca3	cell division cycle associated 3	2272.56	1.13551	0.17823	5.6785586952535e-12	1.10349928725924e-10
Ttc39c	tetratricopeptide repeat domain 39C	64.3542	-2.14924	0.343783	5.71064989394707e-12	1.10849278008599e-10
Copa	coatomer protein complex subunit alpha	9146.52	0.63621	0.0944929	6.56813175219153e-12	1.27351225718667e-10
Snrpa1	small nuclear ribonucleoprotein polypeptide A'	790.952	1.06507	0.166029	6.59118343179976e-12	1.27655389504824e-10
Sectm1b	secreted and transmembrane 1B	2377.41	-1.27226	0.203992	6.66647419218328e-12	1.28969490677796e-10
Ccnb1	cyclin B1	1121.24	1.27875	0.205188	6.68758490782293e-12	1.29233664205354e-10
C2cd2l	C2 calcium-dependent domain containing 2-like	2997.73	1.354	0.218738	6.73355424640624e-12	1.29977092769717e-10
Kif18b	kinesin family member 18B	431.524	1.06029	0.165306	6.8320976197969e-12	1.31732569679154e-10
Man1a	mannosidase 1, alpha	1441.98	-0.933895	0.142959	6.84114583130546e-12	1.31760468710943e-10
Tmem8b	transmembrane protein 8B	66.1623	-1.59934	0.260126	6.87792804461103e-12	1.32321869839387e-10
Smox	spermine oxidase	1741.65	1.47807	0.240328	6.91518645541672e-12	1.32891177403762e-10
Pmm2	phosphomannomutase 2	7388	0.898402	0.136971	7.02676300561427e-12	1.34885836034682e-10
Ak2	adenylate kinase 2	12398.6	0.803177	0.121145	7.08618091992673e-12	1.35875951400454e-10
Pcnx	pecanex homolog	857.324	-0.999911	0.154684	7.19799083273536e-12	1.37867373585232e-10
Bco2	beta-carotene oxygenase 2	248.657	-1.67949	0.273131	7.28152056946315e-12	1.39313330630325e-10
Gsdme	gasdermin E	379.482	-1.26539	0.203321	7.47579818206142e-12	1.42872641331701e-10
Ly6g6d	lymphocyte antigen 6 complex, locus G6D	66.427	-1.76754	0.286958	7.52933337106396e-12	1.43737295874474e-10
Kif22	kinesin family member 22	1121.63	1.22649	0.196264	7.5976780798156e-12	1.44882455264602e-10
Gab1	growth factor receptor bound protein 2-associated protein 1	389.737	-1.21486	0.194235	7.77715262886959e-12	1.4814193809761e-10
Lbh	limb-bud and heart	452.576	-1.42034	0.231266	7.88520904848489e-12	1.50035360753498e-10
Barx2	BarH-like homeobox 2	220.914	2.01568	0.325597	7.98022064767839e-12	1.51676693757519e-10
Dhx58	DEXH (Asp-Glu-X-His) box polypeptide 58	454.698	1.64322	0.268318	8.23933461030748e-12	1.56258890738588e-10
Rilpl2	Rab interacting lysosomal protein-like 2	901.3	1.27314	0.20523	8.23250721696503e-12	1.56258890738588e-10
Polr1a	polymerase (RNA) I polypeptide A	1285.41	0.697629	0.104661	8.51345772957989e-12	1.61281176267254e-10
Zg16	zymogen granule protein 16	12473.4	-2.12854	0.34429	8.72749509374031e-12	1.65155458466042e-10
Atp10b	ATPase, class V, type 10B	4730.3	1.22088	0.195942	8.79693102753209e-12	1.66287897962095e-10
Gng11	guanine nucleotide binding protein (G protein), gamma 11	389.432	-1.4102	0.230266	8.97491567936793e-12	1.69467525475124e-10
Pla2g2a	phospholipase A2, group IIA (platelets, synovial fluid)	212.44	2.66485	0.435474	9.42579789726711e-12	1.77787574266842e-10
Eaf1	ELL associated factor 1	1314.29	0.777027	0.117672	9.51695273011757e-12	1.7931180285202e-10
Tmem158	transmembrane protein 158	117.098	1.68093	0.275581	9.92928981219679e-12	1.86877643436069e-10
Ccdc107	coiled-coil domain containing 107	961.817	-1.32602	0.215872	9.95758510873623e-12	1.87206920037781e-10
Slc22a1	solute carrier family 22 (organic cation transporter), member 1	1616.64	-1.293	0.209897	1.00298339913576e-11	1.88360934351238e-10
Hadh	hydroxyacyl-Coenzyme A dehydrogenase	7957.72	-1.17792	0.188613	1.00627757629764e-11	1.88775059605447e-10
H2-Ke6	NA	924.916	-1.30575	0.212256	1.0084520540711e-11	1.8897846384074e-10
Dio1	deiodinase, iodothyronine, type I	689.68	-2.20317	0.358279	1.06280408557719e-11	1.98948661116576e-10
Btnl5-ps	butyrophilin-like 5, pseudogene	2821.66	0.928426	0.143481	1.06434735425711e-11	1.9902262177662e-10
Tmem150b	transmembrane protein 150B	1306.41	1.22094	0.197024	1.09334757526531e-11	2.04225074026389e-10
Rnpep	arginyl aminopeptidase (aminopeptidase B)	6918.05	1.23809	0.200405	1.13548037115298e-11	2.11866703482947e-10
Atpif1	ATPase inhibitory factor 1	4746.93	-0.771392	0.117228	1.13791561556496e-11	2.11895561200048e-10
Txndc11	thioredoxin domain containing 11	1707.6	0.814279	0.124287	1.13807988621925e-11	2.11895561200048e-10
Hoxb8	homeobox B8	629.898	-1.19768	0.192912	1.14514289794653e-11	2.12981834688897e-10
Stk24	serine/threonine kinase 24	2894.02	0.661822	0.0997983	1.20927076384236e-11	2.24667732266275e-10
Sprr1a	small proline-rich protein 1A	784.694	1.89942	0.311323	1.2545763562954e-11	2.3283540214159e-10
H2-Q6	histocompatibility 2, Q region locus 6	503.544	1.5785	0.261013	1.28523262329625e-11	2.38269757136013e-10
Gsdmd	gasdermin D	4544.35	1.26014	0.205159	1.28908888551424e-11	2.38729345528888e-10
Ipo9	importin 9	1014.09	0.775428	0.11823	1.29295315832539e-11	2.39189434860323e-10
Acad8	acyl-Coenzyme A dehydrogenase family, member 8	889.213	-0.781822	0.119399	1.35043488714998e-11	2.49353331885761e-10
Anapc15	anaphase promoting complex C subunit 15	596.295	0.929456	0.144472	1.35168985416219e-11	2.49353331885761e-10
Naa20	N(alpha)-acetyltransferase 20, NatB catalytic subunit	1462.75	0.727527	0.110552	1.35221029175387e-11	2.49353331885761e-10
Smg8	SMG8 nonsense mediated mRNA decay factor	517.232	0.810494	0.124425	1.48883080858469e-11	2.74254975940564e-10
Fam83c	family with sequence similarity 83, member C	276.834	1.69048	0.2803	1.53206251841261e-11	2.81919020107901e-10
Bnip3	BCL2/adenovirus E1B interacting protein 3	529.916	1.49514	0.248365	1.55369588302269e-11	2.85379678988178e-10
Prdx6	peroxiredoxin 6	26262.6	-0.93725	0.146327	1.55416186087943e-11	2.85379678988178e-10
Traf1	TNF receptor-associated factor 1	179.253	-1.95175	0.321536	1.58762973613247e-11	2.91216654456299e-10
Itga3	integrin alpha 3	11097.8	1.1284	0.181639	1.6545567197954e-11	3.0317215836082e-10
E2f2	E2F transcription factor 2	2925.53	1.15457	0.186598	1.66235556640227e-11	3.04279528912534e-10
Zan	zonadhesin	575.534	-1.63516	0.27208	1.66756256695864e-11	3.04910649110349e-10
Glul	glutamate-ammonia ligase (glutamine synthetase)	6949.58	-0.887255	0.137826	1.67085625398163e-11	3.05190962134011e-10
Acadm	acyl-Coenzyme A dehydrogenase, medium chain	1569.24	-1.11145	0.178535	1.68640670187304e-11	3.07707092318602e-10
B4galt3	UDP-Gal:betaGlcNAc beta 1,4-galactosyltransferase, polypeptide 3	1569.09	0.935816	0.146384	1.69805657916416e-11	3.0950696890885e-10
Btbd19	BTB (POZ) domain containing 19	127.944	1.17475	0.190865	1.82512136884473e-11	3.32317792096161e-10
Lsm3	LSM3 homolog, U6 small nuclear RNA and mRNA degradation associated	796.212	0.919242	0.143741	1.84289000717133e-11	3.35201000884657e-10
Cdca5	cell division cycle associated 5	556.862	1.18739	0.19342	1.88484181926689e-11	3.42472202255475e-10
Siah1b	siah E3 ubiquitin protein ligase 1B	175.578	1.22487	0.200563	1.89866112761079e-11	3.44621905612622e-10
Cct2	chaperonin containing Tcp1, subunit 2 (beta)	6762.73	0.573575	0.0868796	1.9080558128048e-11	3.45964847899146e-10
Luc7l	Luc7-like	974.672	0.782877	0.120647	1.98945687379064e-11	3.60347392374994e-10
Clic1	chloride intracellular channel 1	12712	0.997607	0.158131	2.01309234892608e-11	3.64247836913202e-10
Pmpca	peptidase (mitochondrial processing) alpha	3447.96	0.617181	0.0939351	2.09397558944829e-11	3.78487725417066e-10
Cyp2c65	cytochrome P450, family 2, subfamily c, polypeptide 65	2678.8	-1.45367	0.2433	2.14457252470667e-11	3.87229376492348e-10
Grik5	glutamate receptor, ionotropic, kainate 5 (gamma 2)	104.477	-1.84067	0.306709	2.15787805056441e-11	3.89226411326572e-10
Pard6b	par-6 family cell polarity regulator beta	1604.48	0.815598	0.126493	2.24968263046227e-11	4.05363812021132e-10
Gnb5	guanine nucleotide binding protein (G protein), beta 5	205.197	-1.37931	0.230354	2.27057117185896e-11	4.08702810934613e-10
Ccn3	cellular communication network factor 3	368.998	-2.50771	0.418465	2.28572106752049e-11	4.11002997763487e-10
Acot1	acyl-CoA thioesterase 1	474.43	-1.33152	0.221688	2.3149949351199e-11	4.15835463268066e-10
Kcnk6	potassium inwardly-rectifying channel, subfamily K, member 6	1273.4	1.32074	0.22037	2.60320248683220e-11	4.67121241270698e-10
Sdc2	syndecan 2	656.63	-1.0253	0.164409	2.6938130773562e-11	4.82880619264658e-10
BC030870	NA	1776.77	1.31044	0.21869	2.71626276913699e-11	4.86401847522941e-10
Sema4f	sema domain, immunoglobulin domain (Ig), TM domain, and short cytoplasmic domain	67.0008	2.45037	0.410566	2.75680670616542e-11	4.93152605208168e-10
Krt6a	keratin 6A	24.8288	4.20903	0.705377	2.81562235148609e-11	5.03154616914019e-10
Serp1	stress-associated endoplasmic reticulum protein 1	7146.87	0.876092	0.137802	2.98831916741079e-11	5.33465751265691e-10
Il34	interleukin 34	197.004	1.45033	0.244925	2.99679752984993e-11	5.34428892823238e-10
Pgs1	phosphatidylglycerophosphate synthase 1	2680.83	0.942007	0.149543	3.00176017731921e-11	5.34763729842252e-10
Myo1c	myosin IC	5874.88	0.990434	0.158477	3.0737601274075e-11	5.47028316719524e-10
Lrrc1	leucine rich repeat containing 1	1614.72	0.893333	0.140937	3.07892374509402e-11	5.47385273820099e-10
Mpp3	membrane protein, palmitoylated 3 (MAGUK p55 subfamily member 3)	196.844	-0.902023	0.142602	3.19217039507169e-11	5.66937311764065e-10
Rpl7l1	ribosomal protein L7-like 1	2584.38	0.741851	0.11519	3.25396925401796e-11	5.77321423225663e-10
Usp39	ubiquitin specific peptidase 39	604.382	0.76538	0.119171	3.31988351819463e-11	5.8841371067879e-10
Ccdc134	coiled-coil domain containing 134	498.607	1.18304	0.195552	3.38397319456425e-11	5.99160279413449e-10
Pxmp4	peroxisomal membrane protein 4	1512.48	-1.12053	0.183559	3.43532477878853e-11	6.07631833831841e-10
Slc16a1	solute carrier family 16 (monocarboxylic acid transporters), member 1	6423.66	-1.04485	0.169135	3.45848854790441e-11	6.1110540763889e-10
Rundc3b	RUN domain containing 3B	287.678	-1.45728	0.247142	3.46499299094574e-11	6.11631247505637e-10
Btnl1	butyrophilin-like 1	1448.46	-1.88501	0.317932	3.47666004033744e-11	6.13066379849533e-10
Piezo1	piezo-type mechanosensitive ion channel component 1	2166.5	0.937606	0.149321	3.50474854781055e-11	6.17346567703276e-10
Rapgef4	Rap guanine nucleotide exchange factor (GEF) 4	94.1226	-1.68428	0.285764	3.50805566624972e-11	6.17346567703276e-10
Litaf	LPS-induced TN factor	5420.35	0.95061	0.151755	3.57287165933793e-11	6.2747879780105e-10
Saa2	serum amyloid A 2	62.3024	4.17562	0.704569	3.56954794250825e-11	6.2747879780105e-10
Gbp3	guanylate binding protein 3	184.772	2.15784	0.363217	3.69633723400405e-11	6.48505158038726e-10
Krt6b	keratin 6B	23.8991	3.88504	0.656981	3.75219317411936e-11	6.5763919595738e-10
Lamb2	laminin, beta 2	248.09	-1.20686	0.200832	3.84209643473907e-11	6.72716157573405e-10
Cenps	centromere protein S	192.423	1.34874	0.22828	4.03650526220205e-11	7.06042201967813e-10
Ccnb2	cyclin B2	1271.76	0.843276	0.133116	4.10310652483111e-11	7.16453256992084e-10
Rab7	RAB7, member RAS oncogene family	6910.21	0.507624	0.0779565	4.10429262832087e-11	7.16453256992084e-10
Eno3	enolase 3, beta muscle	621.291	-2.05642	0.347436	4.13874577342208e-11	7.21740636182076e-10
Sult1b1	sulfotransferase family 1B, member 1	1934.76	-1.09883	0.180521	4.3727934420346e-11	7.6178896004249e-10
Haspin	histone H3 associated protein kinase	340.726	1.13115	0.186919	4.49092285503073e-11	7.8158289928818e-10
Tuba4a	tubulin, alpha 4A	6257.31	1.04066	0.169742	4.76867007184052e-11	8.29088535860416e-10
Tnfsf9	tumor necrosis factor (ligand) superfamily, member 9	101.558	2.57777	0.440308	4.90277391401786e-11	8.51549930116088e-10
Adgra3	adhesion G protein-coupled receptor A3	1968.58	0.543899	0.0840459	4.91644409227201e-11	8.53069488442873e-10
Oas1a	2'-5' oligoadenylate synthetase 1A	2794.79	1.24014	0.208907	5.13227766602086e-11	8.89629010628055e-10
Actl6a	actin-like 6A	1565.27	0.703928	0.110247	5.3880251120934e-11	9.33027245684585e-10
Mcm2	minichromosome maintenance complex component 2	2822.14	1.07073	0.17615	5.48339591728998e-11	9.48594658985075e-10
Cd177	CD177 antigen	4429.94	1.68175	0.289088	5.53476099669071e-11	9.5652589348591e-10
Pnp	purine-nucleoside phosphorylase	2548.25	0.741692	0.116657	5.57234833208811e-11	9.62062609446367e-10
Plagl2	pleiomorphic adenoma gene-like 2	1432.76	0.83001	0.13181	5.59157347331335e-11	9.64421239665807e-10
Pde9a	phosphodiesterase 9A	6333.53	0.913974	0.146952	5.87647045235716e-11	1.01255207575705e-09
Plaur	plasminogen activator, urokinase receptor	1466.57	1.79399	0.308034	5.90306714125607e-11	1.01612478477192e-09
Cmas	cytidine monophospho-N-acetylneuraminic acid synthetase	5715.7	0.524731	0.08143	6.17393289837701e-11	1.06169596091733e-09
Hsd17b12	hydroxysteroid (17-beta) dehydrogenase 12	3587.23	0.693878	0.108958	6.22405520394202e-11	1.06925443909941e-09
Pxmp2	peroxisomal membrane protein 2	132.34	-1.33575	0.228644	6.30455660687427e-11	1.08201172498573e-09
Naaladl1	N-acetylated alpha-linked acidic dipeptidase-like 1	683.454	-2.12396	0.363166	6.31548052336312e-11	1.0828144351333e-09
Srpr	signal recognition particle receptor ('docking protein')	4755.96	0.487504	0.0755715	6.41998125905077e-11	1.09964382553741e-09
Sh3bp5	SH3-domain binding protein 5 (BTK-associated)	181.806	-1.17584	0.197782	6.73397374172637e-11	1.15228727383104e-09
Fkbp11	FK506 binding protein 11	293.618	1.39931	0.241134	6.76330921464115e-11	1.15616569947327e-09
Mapk13	mitogen-activated protein kinase 13	9858.48	1.02532	0.168425	6.87539913273861e-11	1.17416914844228e-09
Nup37	nucleoporin 37	393.505	0.883418	0.142039	6.96270963183416e-11	1.18790953502178e-09
Mtcl1	microtubule crosslinking factor 1	153.819	-1.25508	0.213745	7.1269796578595e-11	1.21474007265818e-09
Ppa2	pyrophosphatase (inorganic) 2	1787.62	-1.01983	0.167702	7.40816722452963e-11	1.26142603801568e-09
Gusb	glucuronidase, beta	1908.41	0.67237	0.105871	7.50409521578219e-11	1.27650624602913e-09
Uba7	ubiquitin-like modifier activating enzyme 7	1467.44	1.45701	0.253019	8.02280270313753e-11	1.36340452996261e-09
Plgrkt	plasminogen receptor, C-terminal lysine transmembrane protein	1024.13	-0.940066	0.152979	8.08351271922532e-11	1.3723761946626e-09
Acsl5	acyl-CoA synthetase long-chain family member 5	2997.58	0.868904	0.139967	8.10000597218306e-11	1.37383075853054e-09
Slc17a5	solute carrier family 17 (anion/sugar transporter), member 5	402.852	-1.09289	0.182389	8.17446917567846e-11	1.38510507029531e-09
Cry1	cryptochrome 1 (photolyase-like)	502.551	1.13406	0.190623	8.3162006430664e-11	1.40774435495032e-09
Cebpd	CCAAT/enhancer binding protein (C/EBP), delta	1977.63	1.42823	0.248029	8.38438833070265e-11	1.41790231536e-09
Fes	feline sarcoma oncogene	390.448	1.50921	0.262861	8.45306661244976e-11	1.42812335926125e-09
Retnlb	resistin like beta	6156.13	1.42396	0.247625	8.85656235987125e-11	1.49483594884137e-09
Timeless	timeless circadian clock 1	418.663	0.913513	0.14852	9.09362015046221e-11	1.5333541993007e-09
Nme2	NME/NM23 nucleoside diphosphate kinase 2	6492.26	0.736836	0.117251	9.13305084354532e-11	1.53850634909635e-09
Psmb10	proteasome (prosome, macropain) subunit, beta type 10	7565.35	1.50392	0.262551	9.18829427046288e-11	1.54480982428907e-09
Setd7	SET domain containing (lysine methyltransferase) 7	389.848	-1.07508	0.17945	9.18072868548587e-11	1.54480982428907e-09
Jmjd6	jumonji domain containing 6	1279.37	0.84457	0.136305	9.89143772981621e-11	1.66141648845576e-09
Psma7	proteasome subunit alpha 7	5820.93	0.988394	0.162955	9.9288355810656e-11	1.66608360079565e-09
Clec2e	C-type lectin domain family 2, member e	125.423	-1.8429	0.32119	1.02158524948208e-10	1.71258788341609e-09
Hpse	heparanase	489.428	0.929089	0.151908	1.03320889523808e-10	1.73040028889438e-09
Plod3	procollagen-lysine, 2-oxoglutarate 5-dioxygenase 3	2240.74	1.20632	0.206283	1.03930468419509e-10	1.73892928531252e-09
Cipc	CLOCK interacting protein, circadian	1707.89	-1.36819	0.238295	1.05535777105537e-10	1.76408597911994e-09
Rbm19	RNA binding motif protein 19	1047.38	0.943582	0.155208	1.19255276172572e-10	1.9914941783963e-09
Khk	ketohexokinase	667.557	-1.53628	0.270445	1.19796326043658e-10	1.9986039611557e-09
Vdac2	voltage-dependent anion channel 2	13424.3	0.61063	0.0968986	1.24682582807103e-10	2.07812297151761e-09
Acsl1	acyl-CoA synthetase long-chain family member 1	757.629	-1.0317	0.172466	1.26965992273622e-10	2.11414842465991e-09
Hsd17b14	hydroxysteroid (17-beta) dehydrogenase 14	68.6743	-2.57169	0.452129	1.28068264126409e-10	2.13045613278999e-09
Vwa5a	von Willebrand factor A domain containing 5A	1225.37	0.914961	0.150258	1.32465046917181e-10	2.2014852572027e-09
Rasd2	RASD family, member 2	225.613	-1.93013	0.338637	1.36257553273332e-10	2.26234523796929e-09
Ldah	lipid droplet associated hydrolase	1429.61	0.862136	0.14064	1.3697300584316e-10	2.27204792658884e-09
Gart	phosphoribosylglycinamide formyltransferase	2714.42	0.717365	0.115144	1.39038591102484e-10	2.30410605943639e-09
Mgst2	microsomal glutathione S-transferase 2	2128.28	-0.755598	0.121771	1.40367895999166e-10	2.3239131893501e-09
Zfp629	zinc finger protein 629	279.384	-1.16	0.198746	1.42412232216407e-10	2.35550919202214e-09
Ttc38	tetratricopeptide repeat domain 38	1707.51	-1.08115	0.182937	1.45194990284967e-10	2.39924686520459e-09
Slc27a2	solute carrier family 27 (fatty acid transporter), member 2	166.564	-1.64117	0.290847	1.50839847864404e-10	2.49015040274435e-09
Cpt1a	carnitine palmitoyltransferase 1a, liver	6605.5	-0.757838	0.122482	1.55584848592108e-10	2.56603973881598e-09
Rpia	ribose 5-phosphate isomerase A	1318.6	0.82722	0.134795	1.56499191083556e-10	2.57866632912772e-09
Mrto4	mRNA turnover 4, ribosome maturation factor	1181.77	1.17076	0.201573	1.59365923581729e-10	2.62340828049923e-09
Fgfrl1	fibroblast growth factor receptor-like 1	787.439	-1.29524	0.226797	1.59919364527677e-10	2.63002112402538e-09
Rras	related RAS viral (r-ras) oncogene	261.908	-0.957335	0.159224	1.66192062849249e-10	2.73059072742075e-09
Zfyve9	zinc finger, FYVE domain containing 9	372.249	-1.06243	0.180046	1.72134096811974e-10	2.82554207778291e-09
Nsl1	NSL1, MIS12 kinetochore complex component	248.828	1.07938	0.183607	1.77376415995745e-10	2.90883897338717e-09
Gorasp2	golgi reassembly stacking protein 2	4422.39	0.793406	0.129198	1.78618478327101e-10	2.92643922809259e-09
Nol10	nucleolar protein 10	318.393	0.960933	0.160377	1.84786608738632e-10	3.0246374654159e-09
Pcna	proliferating cell nuclear antigen	4240.73	0.626469	0.100514	1.85370507437328e-10	3.03133243011193e-09
Atic	5-aminoimidazole-4-carboxamide ribonucleotide formyltransferase/IMP cyclohydrolase	5688.73	0.862911	0.141944	1.87315404484903e-10	3.06024997298898e-09
Mrpl3	mitochondrial ribosomal protein L3	1849.36	0.711232	0.114982	1.88635027956369e-10	3.07890732071158e-09
Acot13	acyl-CoA thioesterase 13	532.436	-1.02176	0.172478	1.92491130917417e-10	3.13889112259879e-09
Chrnb2	cholinergic receptor, nicotinic, beta polypeptide 2 (neuronal)	86.7762	-1.40625	0.249983	1.92985638742949e-10	3.14399723869387e-09
Slc51b	solute carrier family 51, beta subunit	2343.65	1.34303	0.237695	1.95375263003696e-10	3.17993878770523e-09
Gmpr	guanosine monophosphate reductase	281.916	-1.12648	0.193705	1.95872307548227e-10	3.18503806664257e-09
Hsp90ab1	heat shock protein 90 alpha (cytosolic), class B member 1	52777.5	0.624479	0.100383	2.00863159275364e-10	3.26313214890268e-09
Thoc3	THO complex 3	1194.53	0.838237	0.137742	2.04176974057234e-10	3.31386111264803e-09
Ctsh	cathepsin H	1195.32	-0.84252	0.138589	2.07835494705964e-10	3.37008462603665e-09
Ncapd2	non-SMC condensin I complex, subunit D2	2834.87	0.994626	0.167753	2.20604606848765e-10	3.57379463095000e-09
Srsf6	serine and arginine-rich splicing factor 6	3893.47	0.579712	0.0931234	2.21766579740034e-10	3.58926413932189e-09
Tulp3	tubby-like protein 3	158.407	0.997056	0.168596	2.38414766269424e-10	3.85511339413637e-09
Hspa5	heat shock protein 5	21687	1.30346	0.231233	2.40776161907463e-10	3.88620846544803e-09
Ifrd2	interferon-related developmental regulator 2	2533.4	1.03214	0.175641	2.40786194293942e-10	3.88620846544803e-09
Lrrc51	leucine rich repeat containing 51	72.1484	-1.68068	0.302306	2.48586389361288e-10	4.00836881226843e-09
Gdpd2	glycerophosphodiester phosphodiesterase domain containing 2	151.537	-1.65735	0.298293	2.50403088506641e-10	4.03390997785699e-09
Nek3	NIMA (never in mitosis gene a)-related expressed kinase 3	117.259	-1.17392	0.20516	2.62160440287109e-10	4.21939560996912e-09
Mettl7b	methyltransferase like 7B	8025.7	-1.37354	0.245895	2.62427268048169e-10	4.21977204484876e-09
Hist1h2ap	NA	12745.5	1.35048	0.241453	2.67631279080268e-10	4.29946301351007e-09
Fads3	fatty acid desaturase 3	725.132	-1.24909	0.220959	2.72526245517719e-10	4.37404624055939e-09
Rrm1	ribonucleotide reductase M1	2355.64	1.15043	0.20054	2.73418711627001e-10	4.38431077459984e-09
Gnal	guanine nucleotide binding protein, alpha stimulating, olfactory type	127.847	-1.50843	0.272225	2.75128624318656e-10	4.40765210160775e-09
Entpd7	ectonucleoside triphosphate diphosphohydrolase 7	460.961	0.823053	0.13607	2.76284117999193e-10	4.42207654792061e-09
Mta2	metastasis-associated gene family, member 2	4844.53	0.837562	0.138835	2.83957335462113e-10	4.54069783477884e-09
Slc23a4	solute carrier family 23 member 4	422.537	1.05094	0.180569	3.00507419773895e-10	4.8009176169223e-09
Akt3	thymoma viral proto-oncogene 3	128.489	1.50078	0.27155	3.00811797618014e-10	4.80135515645549e-09
Ddx24	DEAD box helicase 24	2612.13	0.762521	0.125666	3.22336209065952e-10	5.14018017290636e-09
Oas1g	2'-5' oligoadenylate synthetase 1G	1046.4	1.46462	0.265337	3.2500657603838e-10	5.177999989935e-09
Spg7	SPG7, paraplegin matrix AAA peptidase subunit	2838.61	-0.772128	0.127515	3.34666459614672e-10	5.32700496874262e-09
Tmem171	transmembrane protein 171	2552.94	-1.35729	0.244697	3.44167526510339e-10	5.47321092158735e-09
Acsm3	acyl-CoA synthetase medium-chain family member 3	432.805	-1.9245	0.347865	3.4584455776451e-10	5.49483919733273e-09
Mertk	MER proto-oncogene tyrosine kinase	507.451	-1.00411	0.17191	3.54303575286998e-10	5.62408257694581e-09
Smndc1	survival motor neuron domain containing 1	918.32	0.538308	0.0872782	3.54966678764574e-10	5.6294532568208e-09
Nsf	N-ethylmaleimide sensitive fusion protein	2486.6	0.792295	0.131391	3.57711153044372e-10	5.66779262054035e-09
Znfx1	zinc finger, NFX1-type containing 1	1730.31	0.86418	0.144721	3.61311324335345e-10	5.71960775893048e-09
Stk40	serine/threonine kinase 40	3819.23	0.899674	0.151467	3.61678626571832e-10	5.72019827828115e-09
Ier3	immediate early response 3	1464.55	0.932399	0.157817	3.63693530407939e-10	5.74682192898014e-09
Adhfe1	alcohol dehydrogenase, iron containing, 1	45.509	-2.27944	0.412281	3.66041116081036e-10	5.77864909485307e-09
Gm9195	predicted gene 9195	13.591	5.35314	1.02948	3.75668345897332e-10	5.92523667678285e-09
Rnf32	ring finger protein 32	68.0573	-1.91231	0.346801	3.7931026949546e-10	5.977240192213e-09
C4b	complement component 4B (Chido blood group)	281.915	1.54205	0.281443	3.85762758354122e-10	6.07339841354256e-09
Apex1	apurinic/apyrimidinic endonuclease 1	1606.44	0.870611	0.146206	3.86634529265594e-10	6.08159975525391e-09
Insr	insulin receptor	1051.86	-0.946797	0.160926	3.87902099757461e-10	6.09600634378588e-09
Cavin3	caveolae associated 3	82.2426	-1.97319	0.358074	4.00342110621751e-10	6.28580629122956e-09
B4galnt4	beta-1,4-N-acetyl-galactosaminyl transferase 4	590.808	1.24317	0.222326	4.01098684833629e-10	6.29198606597839e-09
Cirbp	cold inducible RNA binding protein	764.794	-0.899859	0.152034	4.10144443800513e-10	6.42806852517007e-09
Srsf7	serine and arginine-rich splicing factor 7	2138.65	0.685454	0.112862	4.17719153014897e-10	6.5408706398918e-09
Tfpi2	tissue factor pathway inhibitor 2	86.3398	-2.35659	0.428716	4.20204941964749e-10	6.57385601445574e-09
Cenpw	centromere protein W	367.114	0.931317	0.158274	4.22699162280544e-10	6.6069136870793e-09
H2-T24	histocompatibility 2, T region locus 24	68.5363	1.62177	0.297063	4.28821599555821e-10	6.69657081684738e-09
Ptprh	protein tyrosine phosphatase, receptor type, H	5459.74	1.18173	0.210063	4.43918420094552e-10	6.92608631315839e-09
Tcf19	transcription factor 19	788.175	0.802947	0.134277	4.63931181006253e-10	7.2318193269446e-09
Ces2f	carboxylesterase 2F	102.833	1.54793	0.284583	4.82804909915144e-10	7.51926352962184e-09
Bysl	bystin-like	1291.46	1.09795	0.193004	4.92013558281054e-10	7.65580163307342e-09
Tmem248	transmembrane protein 248	1846.39	0.556561	0.0911307	4.9584598396513e-10	7.70851505475477e-09
Hmgcr	3-hydroxy-3-methylglutaryl-Coenzyme A reductase	4029.13	0.890772	0.151122	4.9974690088453e-10	7.76219783148068e-09
Mcrip2	MAPK regulated corepressor interacting protein 2	1268.74	-1.15802	0.205873	5.06159115098605e-10	7.85475568587218e-09
Apol10a	apolipoprotein L 10A	5792.37	1.63649	0.301721	5.25414670506693e-10	8.14627719012792e-09
Hmga1	high mobility group AT-hook 1	6969.84	0.889594	0.151142	5.29489945134949e-10	8.1965803823405e-09
P4ha1	procollagen-proline, 2-oxoglutarate 4-dioxygenase (proline 4-hydroxylase), alpha 1 polypeptide	460.845	1.09333	0.192457	5.2960482451952e-10	8.1965803823405e-09
Snrnp40	small nuclear ribonucleoprotein 40 (U5)	801.029	0.810496	0.136184	5.32227916273047e-10	8.22982934939964e-09
Ssr1	signal sequence receptor, alpha	4127.69	0.840385	0.141814	5.3767467288608e-10	8.30664240624537e-09
Eif3b	eukaryotic translation initiation factor 3, subunit B	11513.5	0.881355	0.149839	5.66485062088075e-10	8.74394663066313e-09
Plpp1	phospholipid phosphatase 1	332.979	-0.923615	0.158129	5.72914109485659e-10	8.83531421158755e-09
Timm17a	translocase of inner mitochondrial membrane 17a	2018.58	0.551989	0.0907708	5.90565153775695e-10	9.0994278893759e-09
Sdhaf4	succinate dehydrogenase complex assembly factor 4	205.656	-0.970026	0.167631	6.01997477979108e-10	9.26733950558603e-09
Haus7	HAUS augmin-like complex, subunit 7	405.48	0.806504	0.136096	6.32880343757026e-10	9.73411524284321e-09
Bzw2	basic leucine zipper and W2 domains 2	1389.06	0.813661	0.137479	6.40638240149206e-10	9.8447014669737e-09
Cnn2	calponin 2	756.465	1.09265	0.193486	6.47463583062471e-10	9.94077391391042e-09
Chaf1b	chromatin assembly factor 1, subunit B (p60)	655.127	0.907945	0.155689	6.61102099894669e-10	1.01322766951882e-08
Dpp9	dipeptidylpeptidase 9	3009.96	0.917858	0.157643	6.6110562722152e-10	1.01322766951882e-08
AC149090.1	NA	1831.35	-0.95544	0.16515	6.62286979929204e-10	1.01324647044067e-08
Pdcd11	programmed cell death 11	1409.26	0.684952	0.114176	6.62098930898604e-10	1.01324647044067e-08
Helz2	helicase with zinc finger 2, transcriptional coactivator	3280.55	1.03827	0.182192	6.66499707328848e-10	1.0187924097741e-08
Aoc1	amine oxidase, copper-containing 1	3899.59	-1.47084	0.272813	6.73209643890105e-10	1.02814237596397e-08
Fam118a	family with sequence similarity 118, member A	222.622	-1.06642	0.188175	6.74884539286075e-10	1.02979301091416e-08
Marcksl1	MARCKS-like 1	3044.12	1.64746	0.306594	6.982855414355e-10	1.06456302332832e-08
Gm1123	predicted gene 1123	820.296	-1.4991	0.278705	7.01389067535765e-10	1.06835484153471e-08
Prr5l	proline rich 5 like	154.155	-1.22716	0.22286	7.07412111645e-10	1.07658310300741e-08
Dock6	dedicator of cytokinesis 6	1248.82	1.20903	0.219268	7.38680067957408e-10	1.1231824822784e-08
Ggh	gamma-glutamyl hydrolase	581.086	-1.48254	0.27605	7.47178855475503e-10	1.1351094023499e-08
Stk25	serine/threonine kinase 25 (yeast)	7332.52	0.82013	0.139304	7.49436633981817e-10	1.13654721027479e-08
Tmem37	transmembrane protein 37	431.125	1.24425	0.226929	7.49015095940072e-10	1.13654721027479e-08
Fam83d	family with sequence similarity 83, member D	534.195	1.34281	0.247925	7.61917976969318e-10	1.15446557804075e-08
Eno1	enolase 1, alpha non-neuron	43862.5	1.14586	0.205917	7.6791065918775e-10	1.1625295516472e-08
Pls3	plastin 3 (T-isoform)	487.252	-1.47308	0.274516	7.74520025357002e-10	1.1715122268358e-08
Hnrnpc	heterogeneous nuclear ribonucleoprotein C	5503.54	0.671249	0.112234	7.76040549584886e-10	1.1727887433744e-08
Tssk6	testis-specific serine kinase 6	68.6578	-1.62067	0.302814	7.82016163629084e-10	1.18078991118001e-08
Glt1d1	glycosyltransferase 1 domain containing 1	256.699	-1.11062	0.198724	8.17461720744087e-10	1.23323598497633e-08
Mettl7a2	methyltransferase like 7A2	21.9269	-6.35604	1.46677	8.30834155020172e-10	1.25231993418432e-08
Pmf1	polyamine-modulated factor 1	1095.36	1.0155	0.178694	8.40751426463746e-10	1.26616726553628e-08
Lrfn3	leucine rich repeat and fibronectin type III domain containing 3	535.675	-1.3733	0.255097	8.4403716603766e-10	1.26781111231341e-08
Nr4a1	nuclear receptor subfamily 4, group A, member 1	2088.57	-1.38544	0.257598	8.43822460729183e-10	1.26781111231341e-08
Slfn2	schlafen 2	556.022	1.73968	0.325365	8.43521332100163e-10	1.26781111231341e-08
Cdkl1	cyclin-dependent kinase-like 1 (CDC2-related kinase)	12.5265	-3.04757	0.573798	8.4626570323519e-10	1.27003828499154e-08
Zfp710	zinc finger protein 710	2052.59	0.959385	0.167152	8.4698526448034e-10	1.27003828499154e-08
Tor1aip1	torsin A interacting protein 1	1123.82	0.737551	0.124541	8.71238268812048e-10	1.30527607187451e-08
Pdap1	PDGFA associated protein 1	2461.15	0.615063	0.102694	8.78068242382348e-10	1.31437261774228e-08
Ccs	copper chaperone for superoxide dismutase	1342.83	-1.09612	0.196068	8.81447497327221e-10	1.31829257279293e-08
Rarg	retinoic acid receptor, gamma	444.4	-1.10766	0.198658	8.96717768963593e-10	1.33997463855301e-08
Nipsnap1	nipsnap homolog 1	1717.84	-0.909808	0.15751	9.10006131198748e-10	1.35866031681301e-08
Mettl26	methyltransferase like 26	1453.19	-1.29192	0.238807	9.36762444858129e-10	1.39740449390454e-08
Vps33a	VPS33A CORVET/HOPS core subunit	1232.41	0.640116	0.107294	9.39109683368822e-10	1.39970139737878e-08
Gm7665	S100 calcium binding protein A11 (calgizzarin) pseudogene	31.4208	1.90692	0.357011	9.63330863508784e-10	1.43456848694684e-08
G6pdx	glucose-6-phosphate dehydrogenase X-linked	5106.75	0.763359	0.129691	9.7559534990127e-10	1.45158539014495e-08
Epop	elongin BC and polycomb repressive complex 2 associated protein	462.348	-1.48367	0.278814	9.83710318330502e-10	1.46240434459185e-08
Lrrc8e	leucine rich repeat containing 8 family, member E	445.551	-1.05001	0.186903	9.92693077260923e-10	1.47449372761275e-08
Il15	interleukin 15	178.714	-1.49706	0.28156	9.94147997914239e-10	1.47539053046622e-08
Gns	glucosamine (N-acetyl)-6-sulfatase	3066.76	0.753079	0.127863	9.95301710579518e-10	1.47583916605521e-08
Mycbpap	MYCBP associated protein	88.8049	-1.37077	0.256005	1.00111855885192e-09	1.48319564949908e-08
Psma6	proteasome subunit alpha 6	4316.4	0.705173	0.119316	1.05967078391365e-09	1.56860233717841e-08
Tmed6	transmembrane p24 trafficking protein 6	123.707	-1.16962	0.213496	1.10693170952307e-09	1.6371633321564e-08
Pak6	p21 (RAC1) activated kinase 6	288.552	1.23393	0.227566	1.10935698359578e-09	1.63935157320112e-08
Grcc10	gene rich cluster, C10 gene	2026.95	-1.15471	0.210377	1.13060961576053e-09	1.66933450422428e-08
Nudt5	nudix hydrolase 5	650.7	0.645877	0.108926	1.15180971453021e-09	1.69918890141844e-08
Tmem251	NA	356.48	0.852948	0.147464	1.17913613453077e-09	1.73802259829561e-08
Aqp4	aquaporin 4	6033.92	1.2358	0.228748	1.23081548264788e-09	1.81265552899051e-08
Swap70	SWA-70 protein	695.234	-1.15775	0.21195	1.29267176432917e-09	1.90213687291017e-08
Dnajc28	DnaJ heat shock protein family (Hsp40) member C28	58.0579	-1.81928	0.344859	1.30068836330051e-09	1.91230976161586e-08
Wdr4	WD repeat domain 4	1093.91	1.04383	0.187244	1.32281384284081e-09	1.94319111455955e-08
Slc7a1	solute carrier family 7 (cationic amino acid transporter, y+ system), member 1	2423.07	0.644182	0.109126	1.35916612587542e-09	1.99490140778362e-08
Arhgap24	Rho GTPase activating protein 24	97.4575	-1.9605	0.371251	1.36069959067678e-09	1.99546249617523e-08
Slc26a3	solute carrier family 26, member 3	5070.93	-1.4607	0.277287	1.36426618628012e-09	1.9990016967861e-08
Gins1	GINS complex subunit 1 (Psf1 homolog)	212.783	1.04021	0.186813	1.40330313020919e-09	2.05446422795997e-08
Kalrn	kalirin, RhoGEF kinase	1423	1.0224	0.183037	1.41445806308635e-09	2.06904776924378e-08
Eva1a	eva-1 homolog A (C. elegans)	96.4886	1.48523	0.28267	1.42642212295274e-09	2.08478929842014e-08
Lamtor3	late endosomal/lysosomal adaptor, MAPK and MTOR activator 3	891.655	0.558163	0.0941372	1.48042022588626e-09	2.16188746381739e-08
Tpx2	TPX2, microtubule-associated	820.735	1.14834	0.210975	1.51840077773134e-09	2.21548477114437e-08
Igsf5	immunoglobulin superfamily, member 5	1285.27	0.836991	0.145514	1.54473493256671e-09	2.25201306317169e-08
Mpst	mercaptopyruvate sulfurtransferase	12375.6	-1.48573	0.284087	1.63177494003815e-09	2.37690645467406e-08
Cracr2a	calcium release activated channel regulator 2A	523.732	-1.10014	0.200941	1.66729114011042e-09	2.42660156361663e-08
Arid5b	AT rich interactive domain 5B (MRF1-like)	404.373	-1.08794	0.198581	1.75489148612467e-09	2.55195377688633e-08
Rida	reactive intermediate imine deaminase A homolog	196.627	-1.15843	0.214277	1.76919216702541e-09	2.5705932123402e-08
Tapbp	TAP binding protein	6621.52	1.20413	0.224497	1.7769784664322e-09	2.57974411533801e-08
Zscan2	zinc finger and SCAN domain containing 2	57.4627	-1.65733	0.318543	1.77914411453151e-09	2.58072670136311e-08
Atp8a2	ATPase, aminophospholipid transporter-like, class I, type 8A, member 2	462.91	-0.950814	0.169245	1.80787466581483e-09	2.62020898471858e-08
Cryzl2	crystallin zeta like 2	139.641	-1.09522	0.200421	1.81970716950531e-09	2.63515489358438e-08
Crybg1	crystallin beta-gamma domain containing 1	2664.75	0.946568	0.168455	1.84142393091227e-09	2.66437749736505e-08
Tinag	tubulointerstitial nephritis antigen	109.27	-1.36418	0.260074	1.87508773791466e-09	2.71082325679839e-08
Nicn1	nicolin 1	186.661	-1.20426	0.225105	1.91968166032619e-09	2.77298015834118e-08
Agbl2	ATP/GTP binding protein-like 2	22.5557	-3.92048	0.757723	1.95214213370583e-09	2.81752137765669e-08
Crlf2	cytokine receptor-like factor 2	351.383	1.41078	0.27052	1.9886284351482e-09	2.8654102489492e-08
Pag1	phosphoprotein associated with glycosphingolipid microdomains 1	456.057	0.816337	0.142566	1.98839380279705e-09	2.8654102489492e-08
Pcsk9	proprotein convertase subtilisin/kexin type 9	2865.17	1.77066	0.341211	1.99882898865131e-09	2.87771608714965e-08
Grwd1	glutamate-rich WD repeat containing 1	1120.46	1.21432	0.227683	2.00412398934778e-09	2.88294483247755e-08
Gbp5	guanylate binding protein 5	150.706	2.09512	0.402372	2.05234230588584e-09	2.94985916502695e-08
Irf2bp2	interferon regulatory factor 2 binding protein 2	2233.76	-0.856583	0.150685	2.07445335353724e-09	2.97916938112797e-08
Agmo	alkylglycerol monooxygenase	70.7728	-1.72341	0.333157	2.1324135297423e-09	3.05987219574114e-08
Mx2	MX dynamin-like GTPase 2	64.9763	1.97584	0.380548	2.1683799195864e-09	3.10890798396283e-08
Eif4g1	eukaryotic translation initiation factor 4, gamma 1	19407.9	0.630718	0.108164	2.18377673503182e-09	3.12839553099517e-08
Btnl4	butyrophilin-like 4	1260.74	0.97952	0.176332	2.18704481967871e-09	3.13049008293235e-08
Fggy	FGGY carbohydrate kinase domain containing	128.294	-1.04674	0.190944	2.20453020515554e-09	3.1529147340071e-08
Knstrn	kinetochore-localized astrin/SPAG5 binding	908.07	0.824681	0.144674	2.22102210383529e-09	3.17388269974286e-08
Tmem229b	transmembrane protein 229B	174.555	1.1477	0.213591	2.25469940123172e-09	3.21935415329082e-08
Ppargc1a	peroxisome proliferative activated receptor, gamma, coactivator 1 alpha	167.66	-1.26492	0.240214	2.33640402528658e-09	3.33326974274218e-08
Vars	valyl-tRNA synthetase	8178.08	0.932883	0.166912	2.36913645577626e-09	3.377188431285e-08
Tinf2	Terf1 (TRF1)-interacting nuclear factor 2	1102.15	0.927316	0.16606	2.51503467866397e-09	3.58221948397381e-08
Rasgef1b	RasGEF domain family, member 1B	484.581	-1.18641	0.223168	2.52865746577981e-09	3.59866572346694e-08
Znhit3	zinc finger, HIT type 3	309.396	1.06749	0.196611	2.61392299309826e-09	3.71695989847131e-08
Castor2	cytosolic arginine sensor for mTORC1 subunit 2	115.646	-1.35024	0.26022	2.66112787993462e-09	3.78098284186776e-08
Snrpd1	small nuclear ribonucleoprotein D1	1043.04	0.855633	0.151727	2.71004255414028e-09	3.84732822550922e-08
Mettl1	methyltransferase like 1	716.582	0.970895	0.175698	2.71607445359363e-09	3.85273605389459e-08
Ebpl	emopamil binding protein-like	376.916	-1.24864	0.237836	2.7284832350382e-09	3.86471088160102e-08
H2-D1	histocompatibility 2, D region locus 1	35612.1	1.09814	0.203759	2.7289754927193e-09	3.86471088160102e-08
Bcl10	B cell leukemia/lymphoma 10	2039.7	0.52288	0.089548	2.78385610711251e-09	3.93921320495414e-08
Mrpl18	mitochondrial ribosomal protein L18	1929.94	0.662869	0.114852	2.81175224085074e-09	3.97544154509843e-08
Etv5	ets variant 5	510.826	-0.927623	0.166783	2.85290618965215e-09	4.03034033344991e-08
Kif2c	kinesin family member 2C	438.209	1.0644	0.196651	2.92634042139133e-09	4.13071537983692e-08
Exo1	exonuclease 1	231.141	1.0358	0.190303	2.93288975238402e-09	4.13659161658459e-08
Lyrm7	LYR motif containing 7	128.359	-0.882056	0.157683	3.06177291095789e-09	4.31485948280846e-08
Nup107	nucleoporin 107	600.678	0.942214	0.170279	3.08322022011599e-09	4.34155477623807e-08
Spc24	SPC24, NDC80 kinetochore complex component, homolog (S. cerevisiae)	985.1	1.14786	0.215919	3.09733582020034e-09	4.3578911613111e-08
Ugt2b35	UDP glucuronosyltransferase 2 family, polypeptide B35	357.757	-1.40391	0.273427	3.13563739288785e-09	4.40820264138832e-08
Tcf7l1	transcription factor 7 like 1 (T cell specific, HMG box)	664.077	-1.16486	0.220034	3.19645226155844e-09	4.49005700987472e-08
Calml4	calmodulin-like 4	1593.02	-0.961276	0.174596	3.22441434754837e-09	4.52401120924307e-08
Rab4a	RAB4A, member RAS oncogene family	933.273	-0.909147	0.163555	3.22584392213248e-09	4.52401120924307e-08
Papss1	3'-phosphoadenosine 5'-phosphosulfate synthase 1	2865.66	-0.791059	0.139733	3.26143646207321e-09	4.5702295580903e-08
Gosr2	golgi SNAP receptor complex member 2	2046.21	0.529565	0.0911748	3.29470967391712e-09	4.61312580675924e-08
Peli2	pellino 2	185.863	-1.23636	0.236766	3.35978514098068e-09	4.70044516818072e-08
Skp2	S-phase kinase-associated protein 2	179.771	1.25492	0.241042	3.3803089732371e-09	4.72534481791064e-08
Fbxl20	F-box and leucine-rich repeat protein 20	506.359	-0.874385	0.156606	3.38777303518707e-09	4.731962755192e-08
Apol10c-ps	apolipoprotein L 10C, pseudogene	103.966	2.7367	0.541611	3.43654271624821e-09	4.79621831267685e-08
Ddx27	DEAD box helicase 27	1360.29	0.523052	0.0901405	3.46035989633194e-09	4.82557348696846e-08
Slc16a13	solute carrier family 16 (monocarboxylic acid transporters), member 13	280.355	-1.17752	0.223597	3.48823607705997e-09	4.86053731187761e-08
Rap2a	RAS related protein 2a	763.206	-0.78934	0.139716	3.51506756110588e-09	4.8939904501373e-08
Impdh2	inosine monophosphate dehydrogenase 2	4700.82	0.763719	0.134737	3.5289928700924e-09	4.90943518540783e-08
Farp2	FERM, RhoGEF and pleckstrin domain protein 2	556.356	-0.954063	0.173562	3.53441031559487e-09	4.91302874182209e-08
Ces2e	carboxylesterase 2E	7859.74	-1.19545	0.227852	3.55147427928494e-09	4.92588190815944e-08
Tmco4	transmembrane and coiled-coil domains 4	2213.53	1.24286	0.238705	3.54972315473581e-09	4.92588190815944e-08
Zbtb20	zinc finger and BTB domain containing 20	204.255	-1.05264	0.195278	3.55218206138185e-09	4.92588190815944e-08
Irf2bpl	interferon regulatory factor 2 binding protein-like	1022.65	-0.91994	0.166393	3.59792217672522e-09	4.98532238300199e-08
Syn2	synapsin II	108.791	-1.69163	0.333669	3.63318703440154e-09	5.03016486056839e-08
Mkrn2os	makorin, ring finger protein 2, opposite strand	1972.25	1.02271	0.188748	3.64130554131128e-09	5.03738150463606e-08
mt-Nd5	NA	39307.5	-0.798659	0.141743	3.67543234305327e-09	5.08053781774206e-08
AA986860	expressed sequence AA986860	832.086	-0.944666	0.171774	3.68216776310488e-09	5.08579251041116e-08
B3gnt3	UDP-GlcNAc:betaGal beta-1,3-N-acetylglucosaminyltransferase 3	12683.1	0.976811	0.178768	3.71538051078342e-09	5.12758007754138e-08
Tcea3	transcription elongation factor A (SII), 3	600.378	-1.1583	0.219747	3.7552665212244e-09	5.17850357031851e-08
Actb	actin, beta	115293	0.819859	0.146097	3.79479716746859e-09	5.22885644681244e-08
Utp15	UTP15 small subunit processome component	540.091	1.00035	0.184107	3.82901753396994e-09	5.27181810435544e-08
Eme1	essential meiotic structure-specific endonuclease 1	178.83	1.35763	0.265291	3.84750476356337e-09	5.29306726758789e-08
mt-Co3	NA	156848	-0.908127	0.16429	3.87038549851077e-09	5.3203221436309e-08
Rbm8a	RNA binding motif protein 8a	1363.63	0.657409	0.114931	3.87691272461041e-09	5.32507172491259e-08
Kyat1	kynurenine aminotransferase 1	415.969	-0.83863	0.149995	3.89733079351618e-09	5.34887822445047e-08
Rusc2	RUN and SH3 domain containing 2	312.12	-0.984587	0.180842	3.95972511371957e-09	5.43021163933663e-08
Tnfaip1	tumor necrosis factor, alpha-induced protein 1 (endothelial)	4590.58	0.722389	0.127318	4.03346789707534e-09	5.52696699825328e-08
Arhgef10l	Rho guanine nucleotide exchange factor (GEF) 10-like	2825.42	1.04695	0.194951	4.11011037162296e-09	5.62463337505015e-08
Drosha	drosha, ribonuclease type III	1774.83	0.537524	0.0931955	4.11123254078028e-09	5.62463337505015e-08
Gsap	gamma-secretase activating protein	228.183	1.50178	0.297076	4.13707025104462e-09	5.65551859082077e-08
Fgfr2	fibroblast growth factor receptor 2	1271.56	-1.22306	0.235458	4.14580252329036e-09	5.66298982968599e-08
Acsl3	acyl-CoA synthetase long-chain family member 3	1540.98	-1.36885	0.2686	4.1905957369766e-09	5.71966822872066e-08
Adora2b	adenosine A2b receptor	89.2783	-1.80567	0.357604	4.20736864056633e-09	5.73804311688251e-08
Hsh2d	hematopoietic SH2 domain containing	107.392	1.6198	0.321425	4.23352180009408e-09	5.76917192475084e-08
Eaf2	ELL associated factor 2	23.0009	2.33511	0.462474	4.26863336587982e-09	5.8047184875082e-08
Slc25a47	solute carrier family 25, member 47	72.918	-1.26595	0.245567	4.26965274695567e-09	5.8047184875082e-08
Txnl1	thioredoxin-like 1	1990.64	0.657528	0.115282	4.26566482861414e-09	5.8047184875082e-08
Dctd	dCMP deaminase	278.063	1.05272	0.196575	4.31426935081742e-09	5.86077938299914e-08
Acat2	acetyl-Coenzyme A acetyltransferase 2	1977.58	0.796019	0.141951	4.34173810828468e-09	5.89347598817593e-08
Tmem266	transmembrane protein 266	228.004	1.35629	0.266203	4.36376999935374e-09	5.91874719630654e-08
Arhgef19	Rho guanine nucleotide exchange factor (GEF) 19	883.432	-1.50711	0.298857	4.39422009246732e-09	5.9553878876332e-08
Ctnnd1	catenin (cadherin associated protein), delta 1	12348	0.648539	0.113749	4.44715880680579e-09	6.02242584040403e-08
Sec61b	Sec61 beta subunit	3589.5	0.778943	0.138707	4.47511370740211e-09	6.05555199095302e-08
Psph	phosphoserine phosphatase	756.429	0.74076	0.131322	4.54680069072423e-09	6.14775687777019e-08
Grasp	NA	175.5	-1.39663	0.275809	4.67013772025149e-09	6.30959994098514e-08
Cdc25b	cell division cycle 25B	1199.55	1.03582	0.193315	4.70078781747834e-09	6.34606355359576e-08
Cdca4	cell division cycle associated 4	1009.96	1.00692	0.186923	4.77469011647586e-09	6.440815445836e-08
Rnf130	ring finger protein 130	1198.35	-0.711005	0.125818	4.8077668379079e-09	6.48039116394211e-08
Gdap2	ganglioside-induced differentiation-associated-protein 2	487.899	0.876658	0.15891	4.88801040773834e-09	6.58343219951332e-08
Tmem181a	transmembrane protein 181A	2727.72	0.666021	0.117393	4.94677734341719e-09	6.65740981916099e-08
Lsm2	LSM2 homolog, U6 small nuclear RNA and mRNA degradation associated	1056.74	0.96161	0.177131	4.95369462512792e-09	6.66154713979576e-08
Prkg2	protein kinase, cGMP-dependent, type II	360.724	-1.27069	0.248008	4.9755679640733e-09	6.68577481311989e-08
Ano10	anoctamin 10	1866.59	-0.90395	0.164777	5.01167445557075e-09	6.72907552384689e-08
Stox2	storkhead box 2	77.8355	-1.25277	0.24396	5.02540060001353e-09	6.74228281738658e-08
Nde1	nudE neurodevelopment protein 1	773.871	0.739493	0.131486	5.03126684696073e-09	6.7449326778977e-08
Slc37a1	solute carrier family 37 (glycerol-3-phosphate transporter), member 1	6282.71	0.934649	0.171382	5.04848624569796e-09	6.7627867529311e-08
Rcl1	RNA terminal phosphate cyclase-like 1	664.357	0.684193	0.120914	5.07071403279565e-09	6.78731714629188e-08
Ebna1bp2	EBNA1 binding protein 2	1271.63	0.782658	0.140036	5.1330980948204e-09	6.86551870182228e-08
Abcc6	ATP-binding cassette, sub-family C (CFTR/MRP), member 6	132.759	-1.74637	0.348997	5.19072327423096e-09	6.93723957097298e-08
Sesn2	sestrin 2	624.726	-0.955628	0.176182	5.26782244818721e-09	7.03485626478251e-08
Tbc1d1	TBC1 domain family, member 1	1137.85	0.593198	0.104109	5.35839364563056e-09	7.15029988093611e-08
Soga1	suppressor of glucose, autophagy associated 1	89.354	-1.2093	0.234425	5.37060518900509e-09	7.16108233432418e-08
Myot	myotilin	58.0554	3.77142	0.760851	5.49837518551371e-09	7.32581364071443e-08
Iqgap3	IQ motif containing GTPase activating protein 3	1498.31	1.15667	0.222341	5.51802366392778e-09	7.34634579036284e-08
Ndufa4	Ndufa4, mitochondrial complex associated	3703.85	0.500642	0.087382	5.62803240149079e-09	7.48705400210601e-08
Capsl	calcyphosine-like	19.5443	-3.09196	0.626246	5.63626356556091e-09	7.49225403722644e-08
Kifc5b	kinesin family member C5B	292.93	0.942073	0.173673	5.69137719453726e-09	7.55971894943362e-08
Ftsj1	FtsJ RNA methyltransferase homolog 1 (E. coli)	607.128	0.772927	0.138656	5.82179822846823e-09	7.72703296265454e-08
Card11	caspase recruitment domain family, member 11	313.006	1.01543	0.190189	5.90505898750421e-09	7.83154494945661e-08
Kif20a	kinesin family member 20A	784.428	0.956549	0.177109	5.95993131860886e-09	7.8982759538812e-08
Mllt6	myeloid/lymphoid or mixed-lineage leukemia; translocated to, 6	1250.55	-0.806474	0.145553	6.06385179335699e-09	8.02985538472498e-08
Gm12185	predicted gene 12185	40.4371	3.1761	0.645307	6.07734557700698e-09	8.04158078105641e-08
Igfbp4	insulin-like growth factor binding protein 4	409.579	1.33218	0.263995	6.08350552865161e-09	8.04359152049176e-08
Trp53inp1	transformation related protein 53 inducible nuclear protein 1	287.161	-1.58177	0.318202	6.11521156711086e-09	8.07935040429114e-08
Cpq	carboxypeptidase Q	574.549	-0.743728	0.133122	6.12933329066295e-09	8.09184030924231e-08
Hif1a	hypoxia inducible factor 1, alpha subunit	3133.06	1.56205	0.314235	6.17038372299563e-09	8.13983496608876e-08
Urb2	URB2 ribosome biogenesis 2 homolog (S. cerevisiae)	603.003	0.790542	0.142438	6.18743536677229e-09	8.15612202643581e-08
Acnat1	acyl-coenzyme A amino acid N-acyltransferase 1	212.892	-1.1013	0.210364	6.26470007598751e-09	8.25169537364495e-08
Gemin5	gem nuclear organelle associated protein 5	824.97	0.689108	0.122661	6.30019612227174e-09	8.2921487914547e-08
Vwa8	von Willebrand factor A domain containing 8	2553.17	-0.898683	0.164954	6.37715976355281e-09	8.3870779469973e-08
Nudt21	nudix hydrolase 21	1303.15	0.660234	0.117218	6.39356106393131e-09	8.40227350130291e-08
Xpo5	exportin 5	1248.71	0.568099	0.100042	6.41941498858975e-09	8.4298590463799e-08
Ythdf1	YTH N6-methyladenosine RNA binding protein 1	1312.31	0.558775	0.0983402	6.44697129078368e-09	8.45963666574143e-08
Rcn2	reticulocalbin 2	518.973	0.696519	0.124188	6.47787831555092e-09	8.49376268697123e-08
Dtx3	deltex 3, E3 ubiquitin ligase	76.1254	-1.24548	0.24454	6.49820556636269e-09	8.51397545633642e-08
Minpp1	multiple inositol polyphosphate histidine phosphatase 1	1579.49	0.605487	0.107004	6.50766137523132e-09	8.51992464337308e-08
Nhp2	NHP2 ribonucleoprotein	3425.22	1.03547	0.195531	6.64010006373806e-09	8.68675430225173e-08
Cnga3	cyclic nucleotide gated channel alpha 3	28.3239	2.50579	0.507377	6.71513944558579e-09	8.77829767343772e-08
Pgam1	phosphoglycerate mutase 1	13218	0.902399	0.166139	6.84897031094895e-09	8.94649972644981e-08
Pfkfb3	6-phosphofructo-2-kinase/fructose-2,6-biphosphatase 3	786.222	1.65212	0.334122	6.91940228326406e-09	9.03169572124241e-08
Fam161a	family with sequence similarity 161, member A	55.2786	-2.5682	0.521609	6.9957006023749e-09	9.11070430064362e-08
Fgfbp1	fibroblast growth factor binding protein 1	3235.61	-0.941843	0.174819	6.99302382452824e-09	9.11070430064362e-08
Tmprss4	transmembrane protease, serine 4	9159.34	0.905579	0.166932	6.98749129810825e-09	9.11070430064362e-08
Fam213b	NA	346.981	-0.985008	0.184523	7.12062906264885e-09	9.26644025314979e-08
Whrn	whirlin	401.332	-0.991648	0.186092	7.20272840868301e-09	9.36624862986582e-08
Syngr1	synaptogyrin 1	204.682	-1.04974	0.199385	7.21355902719693e-09	9.37330076292591e-08
Ruvbl2	RuvB-like protein 2	2439.64	0.867066	0.158974	7.30850460065745e-09	9.48955945676376e-08
Tmie	transmembrane inner ear	64.2085	-1.78155	0.360835	7.36674082154848e-09	9.55801537430548e-08
Pop1	processing of precursor 1, ribonuclease P/MRP family, (S. cerevisiae)	224.327	1.02062	0.192835	7.37729812892899e-09	9.56455390926366e-08
Ctsf	cathepsin F	193.536	-1.4817	0.299435	7.45300507112963e-09	9.65548504506435e-08
Pabpn1	poly(A) binding protein, nuclear 1	2645.48	0.637664	0.113515	7.49688950450673e-09	9.70046280622681e-08
Zfp532	zinc finger protein 532	135.268	-1.68151	0.341129	7.49891551883231e-09	9.70046280622681e-08
Desi1	desumoylating isopeptidase 1	1589.94	0.828624	0.151124	7.55423720280214e-09	9.76473882724625e-08
Exosc10	exosome component 10	1718.98	0.554368	0.0980446	7.66746026554485e-09	9.90370761870004e-08
H2afx	NA	2534.12	1.06162	0.202785	7.89754693317935e-09	1.019163873882e-07
Tmem25	transmembrane protein 25	159.711	-1.42823	0.288363	7.90213595533289e-09	1.019163873882e-07
Alkbh5	alkB homolog 5, RNA demethylase	4138.56	0.632309	0.112775	8.10405716864115e-09	1.04442919673774e-07
Ptp4a3	protein tyrosine phosphatase 4a3	496.354	0.963996	0.18067	8.17368572393675e-09	1.05262012138722e-07
Epb41l1	erythrocyte membrane protein band 4.1 like 1	2006.55	-0.924863	0.172239	8.5086569839964e-09	1.09494476733923e-07
Actg1	actin, gamma, cytoplasmic 1	126240	0.645819	0.115519	8.52846096823047e-09	1.09667909809575e-07
Gm11430	predicted gene 11430	106.854	1.52104	0.309634	8.62115818916430e-09	1.10777728725703e-07
Fanca	Fanconi anemia, complementation group A	720.859	0.978395	0.184275	8.66532076769499e-09	1.11262718657204e-07
Car12	carbonic anhydrase 12	3121.79	-0.960058	0.180175	8.70109400933382e-09	1.11639351264095e-07
Rpl22l1	ribosomal protein L22 like 1	2581.81	0.581641	0.10362	9.04701289236493e-09	1.15991805825631e-07
Tedc1	tubulin epsilon and delta complex 1	881.743	1.01047	0.191918	9.10893309380726e-09	1.16699368993389e-07
Gm7765	glyceraldehyde-3-phosphate dehydrogenase pseudogene	37.9468	2.42141	0.495925	9.16736878233446e-09	1.17361278045041e-07
Bcas3	BCAS3 microtubule associated cell migration factor	369.726	-0.79126	0.144507	9.39406670176662e-09	1.20174724877065e-07
Mlph	melanophilin	3874.83	0.919244	0.171677	9.54676027852142e-09	1.22010854569598e-07
Smpd3	sphingomyelin phosphodiesterase 3, neutral	6133.51	0.930891	0.174248	9.55167472314203e-09	1.22010854569598e-07
Csf3r	colony stimulating factor 3 receptor (granulocyte)	186.808	2.21661	0.453351	9.66011672830596e-09	1.2330520130225e-07
Fgd1	FYVE, RhoGEF and PH domain containing 1	126.934	-1.72128	0.353133	9.95964236489594e-09	1.27034908574765e-07
Sp100	nuclear antigen Sp100	246.853	1.28689	0.258335	9.99992899998646e-09	1.27454977416004e-07
Eif5a	eukaryotic translation initiation factor 5A	25594.6	0.932847	0.175069	1.01913403993584e-08	1.29799187716737e-07
Selenoh	selenoprotein H	884.92	0.835252	0.154072	1.03311531975378e-08	1.31483266906108e-07
Sspo	SCO-spondin	40.1608	-2.35827	0.484893	1.03435750213763e-08	1.31544775803769e-07
Dbnl	drebrin-like	5658.96	0.945695	0.178159	1.05729481725853e-08	1.34363257788559e-07
Cdc42se2	CDC42 small effector 2	2041.75	0.497868	0.0885642	1.062327993177e-08	1.34903981199488e-07
Hax1	HCLS1 associated X-1	1356.96	0.694812	0.125852	1.07540908750416e-08	1.36402739531769e-07
Ston1	stonin 1	161.626	-1.31862	0.266556	1.07570407834273e-08	1.36402739531769e-07
H6pd	hexose-6-phosphate dehydrogenase (glucose 1-dehydrogenase)	2186.24	1.06874	0.20677	1.0832577337105e-08	1.37260157574106e-07
Ogfr	opioid growth factor receptor	2369	0.961751	0.181933	1.08442161380108e-08	1.37307262626938e-07
Snrpf	small nuclear ribonucleoprotein polypeptide F	1222.83	0.670781	0.121248	1.09609665717014e-08	1.38684229601367e-07
Mtch2	mitochondrial carrier 2	2364.46	-0.632862	0.113973	1.10295543633894e-08	1.39450251885479e-07
Plek2	pleckstrin 2	1784.9	0.637456	0.114861	1.10577587724843e-08	1.3970494938939e-07
Slc25a35	solute carrier family 25, member 35	1120.16	-1.16218	0.229787	1.16486649854354e-08	1.47063334929014e-07
Mtbp	Mdm2, transformed 3T3 cell double minute p53 binding protein	181.846	1.27704	0.25769	1.18844736637071e-08	1.49931198316374e-07
Ttc22	tetratricopeptide repeat domain 22	3333.12	1.075	0.209104	1.21133513259463e-08	1.5270751409742e-07
Zdhhc3	zinc finger, DHHC domain containing 3	4480.11	0.603055	0.108637	1.21644978546702e-08	1.53240847247713e-07
Olfr1459	NA	214.961	2.81228	0.587835	1.22661210832171e-08	1.54408818341674e-07
Adrm1	adhesion regulating molecule 1 26S proteasome ubiquitin receptor	3776.44	0.875985	0.163713	1.23592069991515e-08	1.55467702556816e-07
Egf	epidermal growth factor	53.1283	-1.97039	0.407285	1.26042950030562e-08	1.5832090549491e-07
Rec8	REC8 meiotic recombination protein	61.8774	-2.0323	0.419985	1.25961965192535e-08	1.5832090549491e-07
Arf1	ADP-ribosylation factor 1	21867.7	0.753033	0.138118	1.26450268918971e-08	1.58638751811939e-07
Ttbk2	tau tubulin kinase 2	142.988	-1.08361	0.211495	1.26479032539575e-08	1.58638751811939e-07
Nup35	nucleoporin 35	321.833	0.948562	0.179966	1.27399456907604e-08	1.59677670718468e-07
G3bp1	GTPase activating protein (SH3 domain) binding protein 1	5535.81	0.673342	0.1224	1.29620482708875e-08	1.62344035207778e-07
Rmdn3	regulator of microtubule dynamics 3	2858.97	0.802465	0.148432	1.31335203740337e-08	1.64372882428521e-07
Mark1	MAP/microtubule affinity regulating kinase 1	205.771	-1.44793	0.298662	1.31913744880422e-08	1.64977839376424e-07
Pgd	phosphogluconate dehydrogenase	21256.2	0.953692	0.18137	1.32299171168528e-08	1.65340579166205e-07
Clec14a	C-type lectin domain family 14, member a	122.001	-1.59228	0.330558	1.34453429613978e-08	1.67911797473249e-07
Chpt1	choline phosphotransferase 1	1041.89	-0.679728	0.123846	1.36204788621889e-08	1.69976515908699e-07
Ddx47	DEAD box helicase 47	1929.84	0.607745	0.109935	1.36739508968726e-08	1.70521053846324e-07
Zfp296	zinc finger protein 296	63.8278	1.47615	0.305601	1.38565745100271e-08	1.72674236201877e-07
Anxa7	annexin A7	4982.06	0.595232	0.107642	1.40501183892131e-08	1.74960310458779e-07
Glud1	glutamate dehydrogenase 1	4987.51	-0.694915	0.127007	1.42042622968653e-08	1.76752823154245e-07
Fas	Fas (TNF receptor superfamily member 6)	181.847	1.1697	0.233481	1.44221356873471e-08	1.79335222384845e-07
Ctcfl	CCCTC-binding factor (zinc finger protein)-like	20.9985	-3.10583	0.655795	1.4607154198504e-08	1.81505670879476e-07
Net1	neuroepithelial cell transforming gene 1	5739.65	0.850444	0.15917	1.47328251398925e-08	1.82936096686889e-07
Tmem51	transmembrane protein 51	841.011	1.0073	0.194701	1.51897443704446e-08	1.88474609103284e-07
Ddost	dolichyl-di-phosphooligosaccharide-protein glycotransferase	13008.7	1.00597	0.194431	1.52863817038985e-08	1.89538011770656e-07
Slc45a3	solute carrier family 45, member 3	1552.51	1.00669	0.194681	1.54626111082605e-08	1.91586062151957e-07
Cenpm	centromere protein M	377.772	1.14998	0.229298	1.55248431836672e-08	1.92219736961205e-07
Pde12	phosphodiesterase 12	497.493	0.771083	0.142766	1.55626602115986e-08	1.92550429770057e-07
Pitx2	paired-like homeodomain transcription factor 2	2320.69	-1.43294	0.297302	1.56584886575228e-08	1.93322109964032e-07
Rnf167	ring finger protein 167	1076.11	-1.03108	0.20054	1.56465635736939e-08	1.93322109964032e-07
Sorbs2	sorbin and SH3 domain containing 2	313.459	-1.20858	0.243749	1.56493723377105e-08	1.93322109964032e-07
Prss16	protease, serine 16 (thymus)	75.5643	1.73482	0.362697	1.57102500152612e-08	1.9382311299967e-07
Tmem128	transmembrane protein 128	727.461	0.61451	0.111751	1.58230544650865e-08	1.95075978732439e-07
Cmah	cytidine monophospho-N-acetylneuraminic acid hydroxylase	268.435	-1.81279	0.379008	1.59379412108341e-08	1.96352717092109e-07
Cc2d2a	coiled-coil and C2 domain containing 2A	126.435	-1.28183	0.261874	1.60450231830443e-08	1.97531556715121e-07
Cd83	CD83 antigen	59.267	-1.43321	0.297712	1.61193612125035e-08	1.98305895853467e-07
S100a10	S100 calcium binding protein A10 (calpactin)	11420.3	0.676399	0.123909	1.62777896372646e-08	2.00112911753436e-07
Nr2e3	nuclear receptor subfamily 2, group E, member 3	85.3182	-2.0246	0.423238	1.63807149071321e-08	2.01235515379325e-07
Cdc25a	cell division cycle 25A	2443.5	0.682601	0.125178	1.64555672640742e-08	2.02011900110101e-07
Nop56	NOP56 ribonucleoprotein	1867.28	0.767326	0.142268	1.6488284464565e-08	2.02270292221352e-07
Acer1	alkaline ceramidase 1	869.736	-1.65299	0.34646	1.6659684126154e-08	2.04228404980731e-07
2410004B18Rik	RIKEN cDNA 2410004B18 gene	593.477	0.814006	0.152218	1.71888690613206e-08	2.10566682903838e-07
Tbl2	transducin (beta)-like 2	1000.72	0.687051	0.12628	1.73599124290952e-08	2.12511809354475e-07
Olfr1221	NA	31.3013	2.74817	0.583685	1.78130539747926e-08	2.17905065348662e-07
Mt3	metallothionein 3	208.764	-0.930017	0.177884	1.78285751515821e-08	2.1794112953281e-07
Wdr1	WD repeat domain 1	9799.66	0.517999	0.0938483	1.81904542726665e-08	2.22208128514729e-07
Ccdc86	coiled-coil domain containing 86	894.909	0.991525	0.192345	1.84229930392766e-08	2.24890254466775e-07
Cacnb4	calcium channel, voltage-dependent, beta 4 subunit	64.1935	-1.24295	0.253793	1.84545949070395e-08	2.24927783215107e-07
Krt87	keratin 87	151.817	1.28384	0.263808	1.84438954167614e-08	2.24927783215107e-07
S100pbp	S100P binding protein	118.156	-1.25807	0.257514	1.84649957029593e-08	2.24927783215107e-07
Shb	src homology 2 domain-containing transforming protein B	1357.7	0.966538	0.186553	1.85779331300166e-08	2.26144587693615e-07
Eef1e1	eukaryotic translation elongation factor 1 epsilon 1	705.994	0.813904	0.152647	1.8738655219744e-08	2.27937131399619e-07
Ly6d	lymphocyte antigen 6 complex, locus D	762.82	2.94267	0.62803	1.87514912527897e-08	2.27937131399619e-07
Cyp20a1	cytochrome P450, family 20, subfamily a, polypeptide 1	487.474	0.870217	0.164908	1.90467592910678e-08	2.31364068361155e-07
Urb1	URB1 ribosome biogenesis 1 homolog (S. cerevisiae)	389.321	0.774332	0.144431	1.91138578722012e-08	2.32016535263821e-07
Arhgef5	Rho guanine nucleotide exchange factor (GEF) 5	3385.68	0.610551	0.11175	1.9544661505457e-08	2.37079889807971e-07
Cdc42se1	CDC42 small effector 1	4030.36	0.756157	0.140868	1.99205310734726e-08	2.41470269669632e-07
Hirip3	HIRA interacting protein 3	746.228	0.90212	0.172286	1.99780205947018e-08	2.41997909845256e-07
Grhl3	grainyhead like transcription factor 3	32.0613	2.40591	0.510109	2.00415916240844e-08	2.42598428220586e-07
Kifc1	kinesin family member C1	1096.45	0.932696	0.179317	2.02742675520336e-08	2.45243652300733e-07
Psmc5	protease (prosome, macropain) 26S subunit, ATPase 5	3745.54	0.571184	0.104389	2.08468385540664e-08	2.51993793233046e-07
Hs6st1	heparan sulfate 6-O-sulfotransferase 1	4851.61	0.778542	0.145743	2.08672277986025e-08	2.5206447850939e-07
Nfe2l2	nuclear factor, erythroid derived 2, like 2	3098.85	-0.748117	0.139448	2.09400582021023e-08	2.52768084174959e-07
Pla2g16	NA	1444.55	0.885194	0.169	2.17180176289253e-08	2.61976421419479e-07
Exosc3	exosome component 3	789.439	0.713453	0.132573	2.18915807750225e-08	2.63886412485563e-07
Pitpna	phosphatidylinositol transfer protein, alpha	6618.55	0.490451	0.0892101	2.19431964212628e-08	2.64324785799978e-07
Gm15368	predicted gene 15368	49.2347	-3.16962	0.683396	2.27540395942123e-08	2.7390175161533e-07
Speer5-ps1	spermatogenesis associated glutamate (E)-rich protein 5, pseudogene 1	26.8991	2.37951	0.507279	2.28202875802571e-08	2.74508580788464e-07
Sfn	stratifin	10384.9	0.791711	0.148975	2.28634463782783e-08	2.74837017698388e-07
Slc34a2	solute carrier family 34 (sodium phosphate), member 2	71.5684	-1.53049	0.324438	2.31311393524013e-08	2.77862210349635e-07
Gm11545	predicted gene 11545	256.174	1.19572	0.244404	2.3401294754643e-08	2.8091277235248e-07
Zdhhc13	zinc finger, DHHC domain containing 13	2567.52	1.14608	0.232084	2.3673992401113e-08	2.83989608498888e-07
Eef1akmt4	EEF1A lysine methyltransferase 4	360.466	1.08005	0.215897	2.43916614198398e-08	2.92396306397997e-07
Gas6	growth arrest specific 6	6846.86	-1.06637	0.21263	2.47267841061851e-08	2.96208759983838e-07
Klhdc4	kelch domain containing 4	1408.4	0.864639	0.165208	2.47748483007123e-08	2.96374893336471e-07
Nip7	NIP7, nucleolar pre-rRNA processing protein	948.444	0.803079	0.151807	2.47595000770481e-08	2.96374893336471e-07
Blnk	B cell linker	3552.3	0.657918	0.121962	2.480051703741e-08	2.96477353328596e-07
Phox2a	paired-like homeobox 2a	50.4345	2.7372	0.590661	2.50672442371146e-08	2.99459415304028e-07
Tmem30b	transmembrane protein 30B	4792.95	-0.53441	0.0979841	2.53037374544181e-08	3.02076435974437e-07
Scp2	sterol carrier protein 2, liver	3252.25	-0.657903	0.122126	2.584119395803e-08	3.08280286351337e-07
Dmbt1	deleted in malignant brain tumors 1	332200	0.700515	0.130717	2.60171736003518e-08	3.10166222275446e-07
Trmt6	tRNA methyltransferase 6	775.08	0.770282	0.145179	2.63596150103622e-08	3.14032691814171e-07
Frs3	fibroblast growth factor receptor substrate 3	58.3773	-2.37605	0.510081	2.64911362154984e-08	3.15382798873248e-07
C1qtnf4	C1q and tumor necrosis factor related protein 4	33.724	-1.78527	0.381771	2.6550102568216e-08	3.1586786404767e-07
Mad1l1	MAD1 mitotic arrest deficient 1-like 1	727.629	0.708834	0.132548	2.68385923233617e-08	3.19081042066633e-07
Hyi	hydroxypyruvate isomerase (putative)	291.903	-1.21042	0.249598	2.72573187052921e-08	3.23837122986658e-07
Ctdspl	CTD (carboxy-terminal domain, RNA polymerase II, polypeptide A) small phosphatase-like	1686.29	-0.873874	0.167872	2.74229263684615e-08	3.25581510733501e-07
Csnk2a2	casein kinase 2, alpha prime polypeptide	926.939	0.493954	0.0905375	2.7576006548082e-08	3.2717487851092e-07
Hmgcl	3-hydroxy-3-methylglutaryl-Coenzyme A lyase	4459.99	-0.831086	0.158508	2.79062228867702e-08	3.30866256853129e-07
Dpep1	dipeptidase 1	2874.93	-1.69229	0.363198	2.87221760557574e-08	3.40307723684551e-07
Lyar	Ly1 antibody reactive clone	698.571	1.1772	0.241859	2.9116833759368e-08	3.44748084962353e-07
Btnl6	butyrophilin-like 6	1605.06	1.00815	0.199688	2.92168925576523e-08	3.45696665934706e-07
Atoh8	atonal bHLH transcription factor 8	51.2597	-1.39192	0.295393	2.94946658005031e-08	3.4874525033146e-07
Derl2	Der1-like domain family, member 2	1685.1	0.753266	0.142278	3.01521107151629e-08	3.5627586035217e-07
Fbxo36	F-box protein 36	94.4526	-1.27614	0.267358	3.06419607989233e-08	3.61817267362763e-07
Gemin6	gem nuclear organelle associated protein 6	203.52	1.05902	0.21264	3.09047543241086e-08	3.64523438426095e-07
Zfp93	zinc finger protein 93	65.1053	-1.11515	0.226717	3.09132026356501e-08	3.64523438426095e-07
Cops8	COP9 signalosome subunit 8	1010.11	0.702576	0.131924	3.1015254605421e-08	3.65033698526301e-07
Golt1b	golgi transport 1B	586.126	0.81388	0.155345	3.09886875364668e-08	3.65033698526301e-07
Pmvk	phosphomevalonate kinase	1220.16	0.946551	0.185376	3.10196514324011e-08	3.65033698526301e-07
Mgst3	microsomal glutathione S-transferase 3	13149.8	-0.970965	0.191202	3.11562644950081e-08	3.66392597528135e-07
Ppara	peroxisome proliferator activated receptor alpha	233.585	-1.46828	0.31454	3.18873158273879e-08	3.74735411899622e-07
Prim2	DNA primase, p58 subunit	368.477	0.824111	0.157838	3.24808705508086e-08	3.81452174883277e-07
Ipo4	importin 4	1920.76	0.872822	0.168755	3.29541030646764e-08	3.86747747138186e-07
Tbrg1	transforming growth factor beta regulated gene 1	4017.28	0.641303	0.119874	3.34924889738584e-08	3.92800273256333e-07
Adtrp	androgen dependent TFPI regulating protein	903.644	-1.09943	0.223506	3.36652262083349e-08	3.94559182620201e-07
Filip1l	filamin A interacting protein 1-like	232.163	-1.35447	0.288016	3.39707890284175e-08	3.97871389877425e-07
Apoo-ps	apolipoprotein O, pseudogene	13.6528	17.9918	5.07392	3.4438576593362e-08	4.03077843801037e-07
Pou6f1	POU domain, class 6, transcription factor 1	96.9	-1.13245	0.232137	3.46127102804079e-08	4.04842591093516e-07
Aplp2	amyloid beta (A4) precursor-like protein 2	3468.51	-0.484922	0.0895108	3.48817155932407e-08	4.07713862503866e-07
Tgif1	TGFB-induced factor homeobox 1	908.895	-0.679921	0.12787	3.52083507015461e-08	4.11254414461321e-07
Psmd3	proteasome (prosome, macropain) 26S subunit, non-ATPase, 3	7962.49	0.966301	0.190988	3.5306327462637e-08	4.12121131472963e-07
Hip1r	huntingtin interacting protein 1 related	4506.03	0.972072	0.192512	3.59759857338527e-08	4.19655273694888e-07
Hinfp	histone H4 transcription factor	348.739	0.760503	0.144756	3.64455053516367e-08	4.24738727133355e-07
Ssr2	signal sequence receptor, beta	7683.5	1.00801	0.201353	3.6460783776072e-08	4.24738727133355e-07
Stt3a	STT3, subunit of the oligosaccharyltransferase complex, homolog A (S. cerevisiae)	5501.58	0.731544	0.138673	3.65128814478787e-08	4.25059964417414e-07
Aldh5a1	aldhehyde dehydrogenase family 5, subfamily A1	762.122	-0.666509	0.125356	3.69394555093863e-08	4.29737262952821e-07
Adck5	aarF domain containing kinase 5	2148.63	-1.1268	0.231363	3.71807340305211e-08	4.32254086978573e-07
Cryl1	crystallin, lambda 1	2800	-0.946628	0.186685	3.73169460307129e-08	4.33546878348779e-07
Mcm6	minichromosome maintenance complex component 6	1968.99	0.812783	0.156259	3.81152686196924e-08	4.42525161589918e-07
Phf11a	PHD finger protein 11A	35.2547	2.29794	0.501488	3.85442038014889e-08	4.47205641696793e-07
Shpk	sedoheptulokinase	389.338	-1.07683	0.219013	3.86891500349681e-08	4.4858710816464e-07
Aunip	aurora kinase A and ninein interacting protein	149.673	1.00513	0.201135	3.88233397355469e-08	4.4976655557033e-07
P2ry1	purinergic receptor P2Y, G-protein coupled 1	480.596	-1.09869	0.224595	3.8842767606368e-08	4.4976655557033e-07
Ambp	alpha 1 microglobulin/bikunin precursor	39.275	-3.05912	0.677131	3.90062288968179e-08	4.51357791520321e-07
Rbmx2	RNA binding motif protein, X-linked 2	159.05	1.03532	0.208708	3.92772955058114e-08	4.54191221012499e-07
Gins2	GINS complex subunit 2 (Psf2 homolog)	1253.49	0.799843	0.153721	4.01363093875169e-08	4.63815191282145e-07
C1ra	complement component 1, r subcomponent A	85.0321	1.46835	0.317732	4.02067824459637e-08	4.64320031258052e-07
Lcn2	lipocalin 2	1324.23	2.56395	0.564425	4.05340451535865e-08	4.67787708849713e-07
Mapk11	mitogen-activated protein kinase 11	87.7663	1.1372	0.23486	4.06199009301463e-08	4.68466641865041e-07
Cdc14a	CDC14 cell division cycle 14A	435.894	-1.13824	0.235152	4.07196910855361e-08	4.6930526946588e-07
Ctbp2	C-terminal binding protein 2	1335.72	0.604924	0.113414	4.08570895945448e-08	4.70263473460717e-07
Slc41a3	solute carrier family 41, member 3	112.898	1.59506	0.347299	4.08468044033882e-08	4.70263473460717e-07
Arsg	arylsulfatase G	105.569	-1.36456	0.292924	4.13021483786512e-08	4.74755596814019e-07
Mtss1	MTSS I-BAR domain containing 1	798.675	-0.717481	0.136333	4.12951269144741e-08	4.74755596814019e-07
Smarca4	SWI/SNF related, matrix associated, actin dependent regulator of chromatin, subfamily a, member 4	5138.33	0.535995	0.0999154	4.15168933772318e-08	4.76907773227923e-07
Pdzd11	PDZ domain containing 11	1068.16	0.545829	0.101847	4.16814050080607e-08	4.78480446628956e-07
Dck	deoxycytidine kinase	422.962	0.687965	0.130335	4.22927014172083e-08	4.85117248749661e-07
Ehbp1l1	EH domain binding protein 1-like 1	2787.35	0.943273	0.186776	4.23155232554221e-08	4.85117248749661e-07
Slc4a11	solute carrier family 4, sodium bicarbonate transporter-like, member 11	104.971	1.84766	0.403948	4.3212951596537e-08	4.95078190994298e-07
Mlh1	mutL homolog 1	453.258	0.648104	0.122361	4.385228987781e-08	5.02071065219259e-07
Ywhah	tyrosine 3-monooxygenase/tryptophan 5-monooxygenase activation protein, eta polypeptide	8388.63	0.42248	0.0782451	4.39492314985918e-08	5.02848830888839e-07
Nploc4	NPL4 homolog, ubiquitin recognition factor	2994.21	0.784052	0.150821	4.42108714215845e-08	5.05508736953658e-07
Fbl	fibrillarin	3801.85	0.658349	0.124487	4.43241174155216e-08	5.06135870408861e-07
Zfp395	zinc finger protein 395	502.375	-1.06643	0.217559	4.43200351625127e-08	5.06135870408861e-07
Siae	sialic acid acetylesterase	394.744	-0.665078	0.12586	4.43548055239129e-08	5.06152863035882e-07
Tgm5	transglutaminase 5	27.8642	2.89411	0.644284	4.49062192928474e-08	5.12108161330406e-07
Ccr4	chemokine (C-C motif) receptor 4	77.0338	2.52342	0.557865	4.49504627879639e-08	5.12275688340937e-07
Bak1	BCL2-antagonist/killer 1	9957.89	1.14973	0.239142	4.52774407101056e-08	5.15663046825867e-07
Rps6ka4	ribosomal protein S6 kinase, polypeptide 4	2909.24	1.05192	0.214152	4.57358821709426e-08	5.20542207190492e-07
Sec16a	SEC16 homolog A, endoplasmic reticulum export factor	3359.55	0.610723	0.115033	4.59830774556612e-08	5.23012247123643e-07
Sdr42e1	short chain dehydrogenase/reductase family 42E, member 1	796.292	-1.02867	0.208362	4.61086668208323e-08	5.24096806998235e-07
Lrrk1	leucine-rich repeat kinase 1	2115.35	0.776575	0.149462	4.63805807499796e-08	5.26842062070869e-07
Igfbp6	insulin-like growth factor binding protein 6	38.5184	-1.80342	0.395708	4.6595276062495e-08	5.28934194674059e-07
Pwp2	PWP2 periodic tryptophan protein homolog (yeast)	845.92	0.782334	0.150763	4.68391566982453e-08	5.31354674219492e-07
Ppdpf	pancreatic progenitor cell differentiation and proliferation factor	2190.18	-0.917722	0.181452	4.70680884626315e-08	5.3360251498447e-07
Tmcc3	transmembrane and coiled coil domains 3	4495.19	0.837068	0.162916	4.74304768655218e-08	5.37359402605853e-07
Kctd3	potassium channel tetramerisation domain containing 3	1761.3	0.591511	0.111385	4.82285295245943e-08	5.46043978301318e-07
Bbc3	BCL2 binding component 3	299.904	-0.922206	0.182792	4.89913916759079e-08	5.54319049158086e-07
Fgf1	fibroblast growth factor 1	246.738	-0.893848	0.176159	4.93062344798819e-08	5.57517461496591e-07
Aldh1a1	aldehyde dehydrogenase family 1, subfamily A1	4434.37	-1.13311	0.235856	5.02559892168478e-08	5.67886125870169e-07
mt-Atp6	NA	72359.2	-0.941867	0.187706	5.0480446711504e-08	5.70050855568215e-07
Cspg5	chondroitin sulfate proteoglycan 5	46.5943	-1.46271	0.319929	5.17247490637691e-08	5.83430068168319e-07
Mmp28	matrix metallopeptidase 28 (epilysin)	786.062	0.972451	0.195322	5.17325496004792e-08	5.83430068168319e-07
Stra6l	STRA6-like	283.652	-0.859115	0.168478	5.1984377671545e-08	5.85888948347569e-07
Them6	thioesterase superfamily member 6	222.725	1.28145	0.274834	5.241198279049e-08	5.90324437745519e-07
Vat1	vesicle amine transport 1	4008.65	-0.737642	0.141788	5.27553414911102e-08	5.93805902212276e-07
Snu13	SNU13 homolog, small nuclear ribonucleoprotein (U4/U6.U5)	2180.12	0.662836	0.126216	5.33381599414244e-08	5.99976420781733e-07
Blmh	bleomycin hydrolase	1794.38	0.736903	0.141749	5.39901345674857e-08	6.06916337608818e-07
Timm8a1	translocase of inner mitochondrial membrane 8A1	703.58	0.798728	0.155174	5.42947125658627e-08	6.09944619323827e-07
Cldn2	claudin 2	4820.17	0.910313	0.180749	5.47984450359167e-08	6.15204822702448e-07
Fmo4	flavin containing monooxygenase 4	63.9675	-1.94958	0.431676	5.62946136366356e-08	6.31592772024234e-07
Thop1	thimet oligopeptidase 1	2390.07	1.02542	0.209347	5.72402254534037e-08	6.41786589915459e-07
Daxx	Fas death domain-associated protein	1219.74	0.738878	0.142491	5.74733559780763e-08	6.43983938283112e-07
Ppme1	protein phosphatase methylesterase 1	1919.26	0.776211	0.150614	5.81273221204545e-08	6.50890827930205e-07
Ctnnal1	catenin (cadherin associated protein), alpha-like 1	483.64	1.15462	0.243128	5.93243493768619e-08	6.63865895480003e-07
Cdk20	cyclin-dependent kinase 20	237.66	1.08623	0.225299	5.95568228420136e-08	6.65856308014322e-07
Galnt11	polypeptide N-acetylgalactosaminyltransferase 11	267.519	-0.788039	0.153345	5.95790431366225e-08	6.65856308014322e-07
Lrp4	low density lipoprotein receptor-related protein 4	668.031	-0.93808	0.188023	5.97709394434209e-08	6.67570531129032e-07
Klhdc9	kelch domain containing 9	18.9032	-2.53191	0.568136	5.98488773450998e-08	6.68010585898236e-07
Ksr1	kinase suppressor of ras 1	1336.07	0.923961	0.184705	6.05035275342858e-08	6.74882977013713e-07
Gigyf1	GRB10 interacting GYF protein 1	417.925	-0.779853	0.151645	6.06248779503465e-08	6.75801694142319e-07
Sik1	salt inducible kinase 1	607.994	-1.09393	0.227695	6.21081710617551e-08	6.91891412072277e-07
Bud31	BUD31 homolog	1533.65	0.702888	0.13528	6.25133381674313e-08	6.95957741679033e-07
Ppm1l	protein phosphatase 1 (formerly 2C)-like	422.306	0.863521	0.170737	6.31469779343432e-08	7.02560793012776e-07
Pimreg	PICALM interacting mitotic regulator	91.3899	1.25186	0.269504	6.40197113233301e-08	7.11813775547533e-07
Iyd	iodotyrosine deiodinase	106.275	-1.85342	0.412947	6.40976701606562e-08	7.12103864302953e-07
Magoh	mago homolog, exon junction complex core component	954.193	0.571665	0.108511	6.41279642423509e-08	7.12103864302953e-07
Psmd13	proteasome (prosome, macropain) 26S subunit, non-ATPase, 13	4751.44	0.863342	0.170911	6.52716356793824e-08	7.24339649722416e-07
Sgpl1	sphingosine phosphate lyase 1	2491.76	-0.711374	0.137399	6.67920843545231e-08	7.40738317467244e-07
Eef1d	eukaryotic translation elongation factor 1 delta (guanine nucleotide exchange protein)	4955.22	0.775596	0.151295	6.73043613298694e-08	7.45942326913015e-07
Gcnt2	glucosaminyl (N-acetyl) transferase 2, I-branching enzyme	507.772	1.56275	0.348002	6.8312630430189e-08	7.56193321992772e-07
Sptlc1	serine palmitoyltransferase, long chain base subunit 1	2055.39	0.525539	0.0995641	6.83165306473221e-08	7.56193321992772e-07
Zdhhc1	zinc finger, DHHC domain containing 1	230.295	-1.1551	0.244736	6.84719263075493e-08	7.57429719601187e-07
Tgoln1	trans-golgi network protein	12941.7	-0.885507	0.176426	6.85919463007301e-08	7.5827346758728e-07
Ints14	integrator complex subunit 14	956.085	0.601926	0.114885	6.89117084931954e-08	7.61322852148534e-07
Pabpc4	poly(A) binding protein, cytoplasmic 4	5032.02	0.674003	0.129718	6.92764896897909e-08	7.64865396358494e-07
Trabd	TraB domain containing	4352.17	0.913045	0.183141	7.0140008876095e-08	7.73906374193654e-07
Prmt5	protein arginine N-methyltransferase 5	2255.74	0.784864	0.153581	7.02472964480488e-08	7.74597097093179e-07
Ints3	integrator complex subunit 3	2977.38	0.739059	0.143608	7.06731086408559e-08	7.78796989943164e-07
Ska1	spindle and kinetochore associated complex subunit 1	138.27	1.09402	0.229146	7.21514686545807e-08	7.94582946415821e-07
Ihh	Indian hedgehog	3545	-1.13044	0.238797	7.24784234088601e-08	7.9767681991694e-07
Rmi2	RecQ mediated genome instability 2	232.986	1.12203	0.236874	7.46936416102229e-08	8.21535268827159e-07
Itpa	inosine triphosphatase (nucleoside triphosphate pyrophosphatase)	1849.24	0.599171	0.114659	7.47766743768227e-08	8.21926996606116e-07
Plekhg6	pleckstrin homology domain containing, family G (with RhoGef domain) member 6	588.839	-1.13672	0.240927	7.58760283503309e-08	8.33482303817894e-07
Pycr2	pyrroline-5-carboxylate reductase family, member 2	1852.09	0.959525	0.195167	7.66035629139358e-08	8.40941203008337e-07
Psmd5	proteasome (prosome, macropain) 26S subunit, non-ATPase, 5	1273.43	0.46004	0.0870561	7.67460294589974e-08	8.41971945976114e-07
Sigmar1	sigma non-opioid intracellular receptor 1	3609.92	0.798542	0.157185	7.72803284169671e-08	8.47297414787924e-07
Snrk	SNF related kinase	791.814	-0.816289	0.161261	7.82271464365122e-08	8.5713612915961e-07
Cmtm7	CKLF-like MARVEL transmembrane domain containing 7	236.958	0.95829	0.195055	7.85427406581788e-08	8.60050452665111e-07
Pkm	pyruvate kinase, muscle	57347.3	1.01884	0.210526	7.99895144869703e-08	8.75339800579004e-07
Pla2g12b	phospholipase A2, group XIIB	507.122	1.02544	0.212341	8.10329388203517e-08	8.86198713887683e-07
mt-Atp8	NA	6267.53	-1.04031	0.216244	8.15286008261996e-08	8.91057229963016e-07
Fbp1	fructose bisphosphatase 1	56.4259	-2.05347	0.46369	8.19723906531273e-08	8.95343049515632e-07
Rasgef1a	RasGEF domain family, member 1A	94.734	1.72615	0.389078	8.20635704530768e-08	8.95774515260474e-07
C1qa	complement component 1, q subcomponent, alpha polypeptide	482.793	-0.954125	0.194422	8.26796672041366e-08	9.01931624491192e-07
Surf4	surfeit gene 4	11391.4	0.744343	0.145598	8.27703481366617e-08	9.02352965157795e-07
Mcee	methylmalonyl CoA epimerase	582.475	-0.820749	0.162791	8.50073659763254e-08	9.26158190970223e-07
Sec13	SEC13 homolog, nuclear pore and COPII coat complex component	2910.15	0.696206	0.135414	8.56047570086958e-08	9.32080940947697e-07
Prdm4	PR domain containing 4	711.423	0.73506	0.143767	8.571558560869e-08	9.32701795945407e-07
Immp2l	IMP2 inner mitochondrial membrane peptidase-like (S. cerevisiae)	211.553	-1.43378	0.320201	8.59784660666192e-08	9.34975364365607e-07
Npm3	nucleoplasmin 3	1654.32	0.815336	0.161712	8.71843860106339e-08	9.47494763077322e-07
Selenof	selenoprotein F	5127.95	0.470926	0.0896018	8.76149295461045e-08	9.51577185934947e-07
Rhbdf2	rhomboid 5 homolog 2	961.386	0.6411	0.124047	8.95875991620379e-08	9.72392889088769e-07
Cdc25c	cell division cycle 25C	171.237	0.943434	0.192421	8.99376357675313e-08	9.75581338169204e-07
Nudt6	nudix hydrolase 6	116.999	-1.14338	0.244563	9.06288560732116e-08	9.82464409739243e-07
H2-T22	histocompatibility 2, T region locus 22	1712.65	0.971196	0.199589	9.2380021077955e-08	1.00082205335329e-06
Mamdc4	MAM domain containing 4	61.4219	-1.78548	0.405586	9.51725116229077e-08	1.03043117830823e-06
Sell	selectin, lymphocyte	65.4023	2.92793	0.679051	9.56837442242223e-08	1.03531961447108e-06
Nol9	nucleolar protein 9	1215.6	0.748509	0.147401	9.73660459453189e-08	1.0528652778641e-06
Syne4	spectrin repeat containing, nuclear envelope family member 4	35.6196	1.78401	0.406005	9.87686656914258e-08	1.06736661539599e-06
Ociad2	OCIA domain containing 2	6070.35	-0.89095	0.180283	9.8885312151824e-08	1.0679613712397e-06
Ugt2b34	UDP glucuronosyltransferase 2 family, polypeptide B34	3918.61	-1.17353	0.253763	1.00053462944872e-07	1.07990456207123e-06
Gpx3	glutathione peroxidase 3	93.7574	1.53651	0.348272	1.01799801107377e-07	1.09806954100514e-06
Fbxo4	F-box protein 4	400.643	0.774747	0.153515	1.02456827541487e-07	1.10446930883342e-06
Gk	glycerol kinase	1111.75	1.44093	0.325552	1.08733675859686e-07	1.17140431159216e-06
Ppil1	peptidylprolyl isomerase (cyclophilin)-like 1	1383.41	0.567395	0.109729	1.09592467387969e-07	1.17992287559196e-06
Smim19	small integral membrane protein 19	245.133	-0.846782	0.170489	1.09871604554282e-07	1.18219391269021e-06
Nfil3	nuclear factor, interleukin 3, regulated	944.345	0.918766	0.187911	1.10717929653267e-07	1.19056116166856e-06
Klhl18	kelch-like 18	766.065	0.623172	0.121337	1.12509136065041e-07	1.20907214169338e-06
Cdr2	cerebellar degeneration-related 2	182.4	1.04574	0.220815	1.14655909871248e-07	1.23065155543252e-06
Padi2	peptidyl arginine deiminase, type II	307.78	-1.24672	0.275197	1.14659182071277e-07	1.23065155543252e-06
Gapdh	glyceraldehyde-3-phosphate dehydrogenase	61510.9	0.966202	0.200115	1.1483625858001e-07	1.23178942216949e-06
Heatr1	HEAT repeat containing 1	810.248	0.900304	0.183692	1.15533603550846e-07	1.23850308222039e-06
Pttg1ip	pituitary tumor-transforming 1 interacting protein	4282.27	-0.729119	0.144103	1.15898128848349e-07	1.24164287111081e-06
Pbx1	pre B cell leukemia homeobox 1	832.925	-0.763549	0.151813	1.17595826521697e-07	1.25905253670605e-06
Dnase1l2	deoxyribonuclease 1-like 2	63.5804	-1.53185	0.349962	1.20420406685164e-07	1.28849835153125e-06
Acad10	acyl-Coenzyme A dehydrogenase family, member 10	462.123	-1.00634	0.210948	1.21221726037048e-07	1.29627230050968e-06
S100g	S100 calcium binding protein G	121.501	-1.96039	0.452368	1.26136142633029e-07	1.34799253785507e-06
D130043K22Rik	RIKEN cDNA D130043K22 gene	50.0025	-1.83356	0.423076	1.28448822117457e-07	1.37186191163525e-06
Cd3eap	NA	379.368	0.939785	0.194462	1.30613722479327e-07	1.39412454769498e-06
Fbxw17	F-box and WD-40 domain protein 17	304.206	0.933138	0.192822	1.31196783910469e-07	1.39948618603328e-06
Scamp4	secretory carrier membrane protein 4	2831.93	0.841058	0.170365	1.31734207061448e-07	1.40435470184695e-06
Lrp5	low density lipoprotein receptor-related protein 5	4111.12	0.668146	0.131621	1.33105946921423e-07	1.41810601348244e-06
Psmc4	proteasome (prosome, macropain) 26S subunit, ATPase, 4	3287.94	0.767114	0.153363	1.33493221724405e-07	1.42135841853245e-06
Dynlt1a	dynein light chain Tctex-type 1A	292.35	1.23055	0.272718	1.33670241854858e-07	1.42236953487545e-06
Ppp1r9a	protein phosphatase 1, regulatory subunit 9A	214.499	-1.14437	0.249085	1.3389957488337e-07	1.42393572455726e-06
Ssrp1	structure specific recognition protein 1	3361.17	0.651221	0.128091	1.35263274191469e-07	1.43755585213668e-06
Cnp	2',3'-cyclic nucleotide 3' phosphodiesterase	2234.21	0.934802	0.193496	1.35439660160237e-07	1.43808771863432e-06
Tle2	transducin-like enhancer of split 2	38.0208	-1.57414	0.362425	1.35479245674965e-07	1.43808771863432e-06
Dynlt1f	dynein light chain Tctex-type 1F	1855.12	0.781881	0.156878	1.37168650739215e-07	1.45512937081613e-06
Fam49a	NA	132.537	-1.26646	0.282943	1.38060981050165e-07	1.46369972203275e-06
Gm21885	NA	143.263	-1.79348	0.41529	1.38352534259268e-07	1.46589414966391e-06
Cybc1	cytochrome b 245 chaperone 1	719.12	0.721385	0.143405	1.39123096381259e-07	1.47315806516355e-06
Mrpl19	mitochondrial ribosomal protein L19	822.494	0.541257	0.10534	1.39615696444123e-07	1.47715300174658e-06
Rdh16f1	NA	294.796	-1.71314	0.396499	1.39670807076418e-07	1.47715300174658e-06
Rasl11b	RAS-like, family 11, member B	111.121	-1.89394	0.439229	1.40153563173715e-07	1.48135479515438e-06
1810065E05Rik	RIKEN cDNA 1810065E05 gene	20627.1	-1.16372	0.254966	1.4070064285087e-07	1.48623092210664e-06
Pcsk4	proprotein convertase subtilisin/kexin type 4	87.0762	-1.39608	0.31796	1.40999148984384e-07	1.48847700882784e-06
Ddx18	DEAD box helicase 18	995.847	0.836026	0.169834	1.45158017506814e-07	1.53144800697694e-06
Jpt1	Jupiter microtubule associated homolog 1	6679.45	0.811058	0.164108	1.48397086177932e-07	1.56466854732864e-06
Paqr7	progestin and adipoQ receptor family member VII	119.845	-0.944649	0.196925	1.51723300919701e-07	1.59876698975204e-06
Acot11	acyl-CoA thioesterase 11	2731.06	0.857552	0.175333	1.52661810036407e-07	1.60767911006749e-06
Rpp30	ribonuclease P/MRP 30 subunit	213.75	0.949024	0.19814	1.53456966063923e-07	1.61507167562358e-06
Lpcat1	lysophosphatidylcholine acyltransferase 1	532.994	0.925424	0.192177	1.5432267110441e-07	1.62319731852175e-06
Pcyox1	prenylcysteine oxidase 1	1747.36	-0.51914	0.101229	1.55333910986478e-07	1.63284294301977e-06
Lzts2	leucine zipper, putative tumor suppressor 2	2075.85	-0.782173	0.15783	1.58255605109409e-07	1.6625470660403e-06
Klk1b4	kallikrein 1-related pepidase b4	19.0786	-2.2154	0.520584	1.62013612439104e-07	1.70099573471801e-06
Tnip2	TNFAIP3 interacting protein 2	331.478	0.602868	0.118731	1.62513268890281e-07	1.70520883955456e-06
Plekha7	pleckstrin homology domain containing, family A member 7	1947.67	0.607035	0.119647	1.63970125597683e-07	1.71945442051436e-06
Dock5	dedicator of cytokinesis 5	1757.41	0.918671	0.191048	1.65824727251918e-07	1.73785116214314e-06
Ttll10	tubulin tyrosine ligase-like family, member 10	160.546	-1.20882	0.269493	1.66711336957519e-07	1.746087199288e-06
Pes1	pescadillo ribosomal biogenesis factor 1	2733.56	0.603498	0.118991	1.67229671232209e-07	1.75045840648497e-06
Ndst1	N-deacetylase/N-sulfotransferase (heparan glucosaminyl) 1	2653.68	0.661472	0.131343	1.67786877450807e-07	1.75523097992293e-06
Isg20l2	interferon stimulated exonuclease gene 20-like 2	781.748	0.629462	0.124525	1.68855062310349e-07	1.76533995783328e-06
Gnaq	guanine nucleotide binding protein, alpha q polypeptide	1314.76	0.678275	0.135025	1.69288277358621e-07	1.76880229037633e-06
Pif1	PIF1 5'-to-3' DNA helicase	232.763	1.21685	0.272009	1.70487013178772e-07	1.78025414845833e-06
Aars	alanyl-tRNA synthetase	5891.19	0.665052	0.132205	1.70788310491213e-07	1.78232665506001e-06
Adamts16	a disintegrin-like and metallopeptidase (reprolysin type) with thrombospondin type 1 motif, 16	16.5973	-2.08515	0.490224	1.71863496397419e-07	1.79246801838319e-06
Ly6i	lymphocyte antigen 6 complex, locus I	16.4579	2.77671	0.664913	1.73655985004993e-07	1.81007386895763e-06
Tmem44	transmembrane protein 44	84.4749	-1.13612	0.25001	1.77738527264063e-07	1.85151420167984e-06
Frat2	frequently rearranged in advanced T cell lymphomas 2	1147.64	-1.15888	0.256506	1.79988550359411e-07	1.87382674590392e-06
Nenf	neuron derived neurotrophic factor	415.628	-0.896571	0.186163	1.80465605335364e-07	1.8776655479491e-06
Sertad1	SERTA domain containing 1	1816.61	0.881687	0.182469	1.80658143431113e-07	1.87854124669161e-06
Srp9	signal recognition particle 9	2579.52	0.495791	0.0971264	1.86124628985475e-07	1.93422321273035e-06
Alyref	Aly/REF export factor	1987.54	0.831465	0.170511	1.87491486119692e-07	1.94726028783627e-06
Il22ra1	interleukin 22 receptor, alpha 1	772.085	0.88383	0.183564	1.94478410134568e-07	2.01861602471413e-06
Tmem141	transmembrane protein 141	197.748	-0.838029	0.17237	1.95153687207597e-07	2.0244129348034e-06
Gm8989	NA	212.856	-1.55185	0.363786	1.97712965162906e-07	2.04973477161113e-06
Zfp467	zinc finger protein 467	641.511	-1.18498	0.264983	1.98056451655042e-07	2.05206845964644e-06
Sae1	SUMO1 activating enzyme subunit 1	3184.78	0.520482	0.102475	2.00783658558764e-07	2.07908239991495e-06
Dcxr	dicarbonyl L-xylulose reductase	1576.09	-1.13626	0.251541	2.02198828227394e-07	2.09248626178725e-06
Aldh1a3	aldehyde dehydrogenase family 1, subfamily A3	524.029	1.85582	0.439107	2.04665278460195e-07	2.11674697901493e-06
Myo7a	myosin VIIA	569.784	0.861463	0.178449	2.05492140995781e-07	2.12403146811024e-06
Tigar	Trp53 induced glycolysis regulatory phosphatase	565.555	0.57503	0.113966	2.07817395965564e-07	2.14678590087431e-06
Bche	butyrylcholinesterase	306.618	-1.44817	0.338115	2.10479087256428e-07	2.17295928096454e-06
Mtr	5-methyltetrahydrofolate-homocysteine methyltransferase	238.291	1.1014	0.242238	2.1060179947043e-07	2.17295928096454e-06
Tsn	translin	1329.52	0.576867	0.114443	2.12197164961766e-07	2.18811758325238e-06
Fgfr1	fibroblast growth factor receptor 1	87.9268	-1.3654	0.316437	2.17173790152161e-07	2.23810373275717e-06
Prkag2	protein kinase, AMP-activated, gamma 2 non-catalytic subunit	809.319	-0.626451	0.12509	2.17470154421966e-07	2.23982629634603e-06
Mapk14	mitogen-activated protein kinase 14	1942.73	0.509968	0.100669	2.20813027687383e-07	2.27290559497214e-06
Cptp	ceramide-1-phosphate transfer protein	1229.74	0.761498	0.155246	2.24061375564148e-07	2.30497322494299e-06
Rcor3	REST corepressor 3	134.78	-0.999799	0.215124	2.29487603841349e-07	2.35939390568561e-06
Brpf1	bromodomain and PHD finger containing, 1	1256.19	0.579945	0.115466	2.31069864079857e-07	2.37425312623606e-06
Cyb5a	cytochrome b5 type A (microsomal)	2294.46	-0.640473	0.128489	2.34685927334831e-07	2.40997977750117e-06
Tmem38a	transmembrane protein 38A	91.1666	-1.05824	0.231721	2.4240474251792e-07	2.48777016388729e-06
Mlec	malectin	15051.2	0.682506	0.137904	2.44212732679535e-07	2.50484231258406e-06
Mrpl46	mitochondrial ribosomal protein L46	1040.16	0.471936	0.0932181	2.44731922722596e-07	2.50868311559639e-06
Slc30a7	solute carrier family 30 (zinc transporter), member 7	1376.84	0.724693	0.147394	2.45871269239562e-07	2.5188726838053e-06
Med10	mediator complex subunit 10	640.815	0.653282	0.131565	2.48387125677494e-07	2.54314379001399e-06
Eif3d	eukaryotic translation initiation factor 3, subunit D	5610.22	0.717853	0.14597	2.51124770916241e-07	2.56965571373207e-06
Slx4	SLX4 structure-specific endonuclease subunit homolog (S. cerevisiae)	319.077	0.754773	0.154577	2.57985882035834e-07	2.63830517947442e-06
Ptbp1	polypyrimidine tract binding protein 1	16710	0.829658	0.172398	2.60049131221597e-07	2.65627085479974e-06
Pts	6-pyruvoyl-tetrahydropterin synthase	578.389	-0.674339	0.136435	2.59951454142645e-07	2.65627085479974e-06
Ahnak2	AHNAK nucleoprotein 2	134.33	-1.38955	0.325938	2.60310504694089e-07	2.65737472813153e-06
Tm9sf4	transmembrane 9 superfamily member 4	6314.39	0.66585	0.134632	2.63394807382406e-07	2.6872781584265e-06
Tspyl2	TSPY-like 2	125.077	-0.954686	0.204353	2.6433752299673e-07	2.69530977860313e-06
B3gnt7	UDP-GlcNAc:betaGal beta-1,3-N-acetylglucosaminyltransferase 7	4280	1.32111	0.307371	2.66183515738702e-07	2.7115676944093e-06
Inafm1	InaF motif containing 1	699.431	-0.802136	0.165925	2.66244849191452e-07	2.7115676944093e-06
Nfkbiz	nuclear factor of kappa light polypeptide gene enhancer in B cells inhibitor, zeta	3110.58	1.08906	0.241456	2.67629613888638e-07	2.72407030366744e-06
Nsun2	NOL1/NOP2/Sun domain family member 2	2667.59	0.828032	0.172224	2.68143251661126e-07	2.7276966691866e-06
Gsta4	glutathione S-transferase, alpha 4	1482.38	-0.855166	0.17902	2.72548219943304e-07	2.77088026070219e-06
Kif27	kinesin family member 27	12.9685	-2.4948	0.609819	2.74574446248552e-07	2.78984375807292e-06
Cytip	cytohesin 1 interacting protein	181.974	-1.3821	0.324868	2.76099828842304e-07	2.80369914068688e-06
Rangap1	RAN GTPase activating protein 1	6438.34	0.846306	0.177137	2.84095163982806e-07	2.88319998388639e-06
Trex1	three prime repair exonuclease 1	236.368	1.30865	0.304954	2.85651485151506e-07	2.89729832862271e-06
Nptx2	neuronal pentraxin 2	89.526	1.85271	0.44683	2.88425653108651e-07	2.9237253046698e-06
Abtb1	ankyrin repeat and BTB (POZ) domain containing 1	699.31	-0.931352	0.198973	2.8867380294783e-07	2.92453050864856e-06
Hs3st1	heparan sulfate (glucosamine) 3-O-sulfotransferase 1	492.071	1.03052	0.225999	2.9300446588509e-07	2.96667021708653e-06
Ido2	indoleamine 2,3-dioxygenase 2	12.9561	3.76035	0.946885	2.94089437884469e-07	2.97591728913566e-06
Fam72a	family with sequence similarity 72, member A	48.4303	1.65663	0.398321	2.9472583617364e-07	2.98061706198009e-06
Tbc1d10b	TBC1 domain family, member 10b	2988.77	0.947937	0.203717	3.00307354756225e-07	3.03529311215417e-06
Ick	NA	2483.39	0.531055	0.106331	3.04219438057927e-07	3.07304180611662e-06
Mro	maestro	32.6845	-1.8837	0.45608	3.05983698776956e-07	3.08906315352345e-06
Acot2	acyl-CoA thioesterase 2	264.675	-1.18744	0.271366	3.0806776686419e-07	3.10829259070073e-06
Lbr	lamin B receptor	1907.61	0.781511	0.162033	3.09353866695865e-07	3.119453126996e-06
Ptpn1	protein tyrosine phosphatase, non-receptor type 1	1929.64	0.82225	0.17186	3.09691436825285e-07	3.12104149181947e-06
Rmdn1	regulator of microtubule dynamics 1	196.536	-0.833569	0.174655	3.10379351002868e-07	3.12615669394754e-06
Susd4	sushi domain containing 4	70.287	-1.56194	0.375285	3.13291048615493e-07	3.15365100853714e-06
Jak3	Janus kinase 3	883.334	1.13971	0.257833	3.14091284769557e-07	3.15987134660214e-06
Fahd2a	fumarylacetoacetate hydrolase domain containing 2A	229.884	-1.02715	0.22582	3.15092038977313e-07	3.16626400210594e-06
Xpo6	exportin 6	1719.43	0.570053	0.114748	3.15069102491886e-07	3.16626400210594e-06
Nup205	nucleoporin 205	1217.61	0.885329	0.187791	3.15724294520976e-07	3.17077921276164e-06
Ykt6	YKT6 v-SNARE homolog (S. cerevisiae)	5126.97	0.563802	0.113488	3.20258181607699e-07	3.21445009842957e-06
Mogs	mannosyl-oligosaccharide glucosidase	2951.39	0.888579	0.188776	3.21588413134127e-07	3.22593376925171e-06
Uba2	ubiquitin-like modifier activating enzyme 2	1603.19	0.680415	0.138967	3.21868331236414e-07	3.22687429361018e-06
Ube2j1	ubiquitin-conjugating enzyme E2J 1	1250.37	0.602895	0.121936	3.23903813087168e-07	3.24540387055085e-06
Klk15	kallikrein related-peptidase 15	4.99539	-4.64199	1.26947	3.24836770678204e-07	3.25287150949508e-06
Tff3	trefoil factor 3, intestinal	11724.6	-1.09739	0.246084	3.25397690408496e-07	3.25660713945778e-06
Sike1	suppressor of IKBKE 1	681.179	-0.708229	0.145388	3.29517260980111e-07	3.29593318051313e-06
Rtel1	regulator of telomere elongation helicase 1	640.19	0.804414	0.167981	3.30224233277543e-07	3.30109968836962e-06
Haus5	HAUS augmin-like complex, subunit 5	366.373	0.865241	0.183075	3.31616634385873e-07	3.31310820774912e-06
Gm13655	predicted gene 13655	43.7783	2.09196	0.511349	3.34318789926965e-07	3.33818082061867e-06
H13	histocompatibility 13	6006.83	0.926805	0.199084	3.34711703911055e-07	3.34018000897767e-06
Limch1	LIM and calponin homology domains 1	62.1978	-1.21257	0.279779	3.35094861919872e-07	3.34207959523536e-06
Nampt	nicotinamide phosphoribosyltransferase	1376.8	1.16189	0.265225	3.3905579306394e-07	3.37963951522159e-06
Uggt1	UDP-glucose glycoprotein glucosyltransferase 1	2962.87	0.818364	0.171687	3.444576008089e-07	3.43151037495487e-06
5730409E04Rik	RIKEN cDNA 5730409E04Rik gene	51.8077	-1.19153	0.274253	3.49651221462479e-07	3.47925044364558e-06
Tpst1	protein-tyrosine sulfotransferase 1	112.642	1.07473	0.24042	3.49562771267323e-07	3.47925044364558e-06
Tspan33	tetraspanin 33	339.785	-1.08145	0.242417	3.51719097400747e-07	3.49781918206801e-06
Spc25	SPC25, NDC80 kinetochore complex component, homolog (S. cerevisiae)	275.931	0.928753	0.200135	3.55338375423271e-07	3.53178635297418e-06
Srsf2	serine and arginine-rich splicing factor 2	5938.02	0.642946	0.13117	3.55717307293905e-07	3.53352653560604e-06
Lsg1	large 60S subunit nuclear export GTPase 1	677.185	0.66527	0.136161	3.5751163837403e-07	3.54728491103345e-06
Zfp36l2	zinc finger protein 36, C3H type-like 2	4504.55	-0.795731	0.16644	3.57373275993574e-07	3.54728491103345e-06
Gle1	GLE1 RNA export mediator (yeast)	864.43	0.716042	0.147712	3.60190466005506e-07	3.57182010168161e-06
Tmem38b	transmembrane protein 38B	332.77	-0.859009	0.182306	3.6709143093758e-07	3.63817202051001e-06
Wwox	WW domain-containing oxidoreductase	323.553	-0.740781	0.153614	3.7001599147519e-07	3.66506125498911e-06
Gspt1	G1 to S phase transition 1	2782.55	0.774651	0.161633	3.70965263879162e-07	3.67236543922409e-06
Abcb9	ATP-binding cassette, sub-family B (MDR/TAP), member 9	294.747	-1.06677	0.238925	3.74418323486492e-07	3.7044333443578e-06
Srprb	signal recognition particle receptor, B subunit	2347.25	0.842537	0.178356	3.76649832042182e-07	3.7243857322414e-06
Slc10a5	solute carrier family 10 (sodium/bile acid cotransporter family), member 5	285.281	-1.17495	0.270614	3.82076741029694e-07	3.77589408723416e-06
Fzd3	frizzled class receptor 3	181.109	1.14134	0.260881	3.84944850587504e-07	3.80207067811043e-06
Rrs1	ribosome biogenesis regulator 1	1070.16	0.592272	0.120493	3.87156205910931e-07	3.82173443807522e-06
Igf2	insulin-like growth factor 2	46.304	-1.4308	0.344193	3.87707183813626e-07	3.82499506216585e-06
Nelfe	negative elongation factor complex member E, Rdbp	1678.74	0.733092	0.152183	3.91744090843459e-07	3.86262347592748e-06
Tyms	thymidylate synthase	988.585	0.652467	0.133822	3.93084716900146e-07	3.87363870537074e-06
Dennd1a	DENN domain containing 1A	314.691	-0.77316	0.161685	3.93775066130976e-07	3.87823692972406e-06
Rbmx	RNA binding motif protein, X chromosome	745.326	0.689296	0.14216	3.95911484919566e-07	3.89706398614182e-06
Pcgf2	polycomb group ring finger 2	387.122	-0.773042	0.161732	3.98144523715421e-07	3.91682018960449e-06
Cct5	chaperonin containing Tcp1, subunit 5 (epsilon)	5789.34	0.447403	0.0898753	4.00474703610332e-07	3.93750908246256e-06
Slx1b	SLX1 structure-specific endonuclease subunit homolog B (S. cerevisiae)	465.263	-0.817916	0.172761	4.0416920459934e-07	3.97158106152208e-06
Krt90	keratin 90	14.9782	3.86489	1.00223	4.07777452365522e-07	4.00476734238184e-06
Shf	Src homology 2 domain containing F	441.21	1.06098	0.238279	4.09127153199695e-07	4.01574749352407e-06
Fam213a	NA	182.216	-1.03726	0.231557	4.11895985215264e-07	4.04063667669575e-06
Cacna1a	calcium channel, voltage-dependent, P/Q type, alpha 1A subunit	175.512	-0.842097	0.179216	4.26433724283564e-07	4.18088358412404e-06
Nid2	nidogen 2	151.13	-1.06589	0.240254	4.29415614861354e-07	4.2077389870021e-06
Ell3	elongation factor RNA polymerase II-like 3	46.4252	-1.7484	0.431416	4.45580737246588e-07	4.36367033866235e-06
Alg2	asparagine-linked glycosylation 2 (alpha-1,3-mannosyltransferase)	720.003	0.614444	0.12607	4.47587944436362e-07	4.38085230313941e-06
Tspan9	tetraspanin 9	190.144	-0.929612	0.202715	4.59164716175672e-07	4.49162595383132e-06
Tmpo	thymopoietin	3347.14	0.890986	0.19244	4.6006022851988e-07	4.49784771639233e-06
Lrrc4	leucine rich repeat containing 4	60.4211	1.43972	0.350103	4.66174109862205e-07	4.55505187167501e-06
Selenbp2	selenium binding protein 2	114.431	-1.49957	0.366668	4.66872936532204e-07	4.55931013061928e-06
Sfxn5	sideroflexin 5	260.877	-1.08272	0.246227	4.70225109721533e-07	4.58946061481591e-06
Mid1	midline 1	831.651	0.623556	0.128351	4.70798303535004e-07	4.59246921411129e-06
Ufc1	ubiquitin-fold modifier conjugating enzyme 1	3093.56	0.666332	0.13798	4.73417757587993e-07	4.6154237401745e-06
Rnf125	ring finger protein 125	191.502	1.30622	0.312273	4.73773180493161e-07	4.61629247367536e-06
Rpn2	ribophorin II	13353.1	0.665627	0.137851	4.76000786363063e-07	4.63539192742547e-06
Ube2h	ubiquitin-conjugating enzyme E2H	2597.88	0.622492	0.128259	4.8391856103578e-07	4.70985083492095e-06
Cox6b2	cytochrome c oxidase subunit 6B2	34.5858	-1.63584	0.404057	4.84444631462235e-07	4.71232505149629e-06
Trmt9b	tRNA methyltransferase 9B	28.096	-1.6715	0.413624	4.88017450747808e-07	4.74441642807768e-06
Ptrh2	peptidyl-tRNA hydrolase 2	532.891	0.643257	0.132991	4.92203004251317e-07	4.78242537875131e-06
5830417I10Rik	gon-4-like pseudogene	877	0.561657	0.114984	4.92559783917434e-07	4.78321080920157e-06
Ska3	spindle and kinetochore associated complex subunit 3	184.48	1.12156	0.258348	4.96701496395425e-07	4.82072997677396e-06
Gm8979	NA	920.539	-1.49962	0.368094	5.00522243092973e-07	4.85509376708091e-06
Nnt	nicotinamide nucleotide transhydrogenase	436.894	-0.657558	0.136359	5.04966945102097e-07	4.89546813557033e-06
Abcf2	ATP-binding cassette, sub-family F (GCN20), member 2	2174.28	0.776449	0.164242	5.06675361296703e-07	4.90928491487817e-06
Hspa14	heat shock protein 14	925.867	0.659458	0.13683	5.08548838313783e-07	4.92468467225202e-06
Noc2l	NOC2 like nucleolar associated transcriptional repressor	3090.42	0.799206	0.16993	5.14036920012689e-07	4.97505079369064e-06
Gml	glycosylphosphatidylinositol anchored molecule like	93.6302	2.53783	0.647003	5.14384904737591e-07	4.97564059080435e-06
Ttll9	tubulin tyrosine ligase-like family, member 9	14.6762	-3.70822	0.974308	5.19218367442787e-07	5.01959351994048e-06
Acta1	actin alpha 1, skeletal muscle	377.858	-1.16804	0.272825	5.21265791980571e-07	5.03657817067515e-06
Ankrd50	ankyrin repeat domain 50	1305.13	0.592766	0.122135	5.28948681647673e-07	5.10796459480823e-06
Lsm8	LSM8 homolog, U6 small nuclear RNA associated	641.081	0.567858	0.116683	5.30372463098216e-07	5.11886206867733e-06
Nr1d2	nuclear receptor subfamily 1, group D, member 2	305.115	-1.06608	0.242856	5.32524685662364e-07	5.13677401295015e-06
Galnt17	polypeptide N-acetylgalactosaminyltransferase 17	19.9897	-1.89142	0.473826	5.41051223690668e-07	5.21433694389171e-06
Kcnh1	potassium voltage-gated channel, subfamily H (eag-related), member 1	34.3465	-1.93347	0.484874	5.4116719522679e-07	5.21433694389171e-06
E2f4	E2F transcription factor 4	2476.45	0.767478	0.162572	5.44383657534928e-07	5.23950378662434e-06
Stmn1	stathmin 1	2979.63	0.541899	0.111155	5.44207208840549e-07	5.23950378662434e-06
Sema4c	sema domain, immunoglobulin domain (Ig), transmembrane domain (TM) and short cytoplasmic domain, (semaphorin) 4C	124.17	-0.888212	0.193198	5.4512161039655e-07	5.24369478058479e-06
Map3k13	mitogen-activated protein kinase kinase kinase 13	269.238	-0.78393	0.166716	5.53984063743734e-07	5.32598988404542e-06
Tubgcp2	tubulin, gamma complex associated protein 2	761.056	0.637594	0.132376	5.54839215349267e-07	5.33125441178725e-06
Ampd3	adenosine monophosphate deaminase 3	1559.31	0.565495	0.116402	5.57271206890358e-07	5.35165601121189e-06
Morf4l2	mortality factor 4 like 2	3036.5	0.770295	0.163508	5.63894947573198e-07	5.41226745361784e-06
Zkscan14	zinc finger with KRAB and SCAN domains 14	208.096	-0.858938	0.185902	5.70204000742603e-07	5.4697931095032e-06
Polr3gl	polymerase (RNA) III (DNA directed) polypeptide G like	336.66	-0.697325	0.146326	5.80736995159288e-07	5.56775170027162e-06
Gzmb	granzyme B	173.382	1.56615	0.390113	5.97720925662064e-07	5.72741543694097e-06
Aebp1	AE binding protein 1	87.4321	-1.54903	0.385602	6.0256875457897e-07	5.76922372323658e-06
Bpgm	2,3-bisphosphoglycerate mutase	1685.85	0.61859	0.128555	6.02749749785476e-07	5.76922372323658e-06
Lrrc61	leucine rich repeat containing 61	357.129	-0.978336	0.21895	6.05351220993764e-07	5.79092608427479e-06
Peak1	pseudopodium-enriched atypical kinase 1	403.73	-0.75091	0.159347	6.09006157290359e-07	5.82267663015504e-06
Carmil1	capping protein regulator and myosin 1 linker 1	941.748	0.699156	0.147113	6.15080105464297e-07	5.87750746864285e-06
Perm1	PPARGC1 and ESRR induced regulator, muscle 1	25.8722	1.94986	0.493898	6.30217631686866e-07	6.01883880311853e-06
Suclg2	succinate-Coenzyme A ligase, GDP-forming, beta subunit	4634.81	-0.694861	0.146337	6.37772041056217e-07	6.08763246677779e-06
Mettl27	methyltransferase like 27	235.182	-0.944786	0.210307	6.53911702273638e-07	6.23196806877625e-06
Polr3d	polymerase (RNA) III (DNA directed) polypeptide D	637.378	0.703568	0.148539	6.53971957834545e-07	6.23196806877625e-06
Rhno1	RAD9-HUS1-RAD1 interacting nuclear orphan 1	525.288	0.651792	0.136527	6.53706048539205e-07	6.23196806877625e-06
Cyp2d12	cytochrome P450, family 2, subfamily d, polypeptide 12	48.0099	-1.84867	0.468073	6.54409955386438e-07	6.23271547619149e-06
Mink1	misshapen-like kinase 1 (zebrafish)	2963.87	-0.637754	0.133417	6.64260735458749e-07	6.32306182780997e-06
Akt2	thymoma viral proto-oncogene 2	2737.32	0.832098	0.180247	6.65533364466584e-07	6.33169886918977e-06
Ikbkb	inhibitor of kappaB kinase beta	1108.7	0.456068	0.0935788	6.70214910765805e-07	6.37274013341441e-06
Ecd	ecdysoneless cell cycle regulator	1131.93	0.474012	0.097427	6.72326489141777e-07	6.38931324714011e-06
Tspan6	tetraspanin 6	61.457	-1.44714	0.359401	6.73154443214344e-07	6.39367622941229e-06
Dixdc1	DIX domain containing 1	74.6981	-1.31062	0.319538	6.74332369275972e-07	6.4013566752627e-06
Efhd2	EF hand domain containing 2	9589.69	0.877761	0.192505	6.88721346893334e-07	6.5343710055003e-06
Gm8798	carboxylesterase 2 pseudogene	19.0177	-2.87351	0.756177	6.98381809771603e-07	6.6224016906898e-06
Col16a1	collagen, type XVI, alpha 1	137.123	-1.25109	0.30227	6.997634473624e-07	6.63187512114809e-06
Arl1	ADP-ribosylation factor-like 1	6129.88	0.876044	0.192275	7.06475254058207e-07	6.69175282942632e-06
Psmb2	proteasome (prosome, macropain) subunit, beta type 2	3100.23	0.665088	0.140046	7.06853549710372e-07	6.69175282942632e-06
Ppp2r1b	protein phosphatase 2, regulatory subunit A, beta	849.701	0.764341	0.163699	7.08701388622476e-07	6.70558399038318e-06
Mxd3	Max dimerization protein 3	229.676	1.18388	0.282066	7.10184335961705e-07	6.71594941601756e-06
Trim32	tripartite motif-containing 32	385.448	-0.570213	0.118627	7.1140704718698e-07	6.72384392363092e-06
Zc3h6	zinc finger CCCH type containing 6	54.4047	-1.64823	0.416649	7.1344261714369e-07	6.73940835180857e-06
Med30	mediator complex subunit 30	539.595	0.708591	0.150342	7.19172039054622e-07	6.78983013342746e-06
Gm21083	predicted gene, 21083	5.09901	-4.31026	1.22584	7.1966327156348e-07	6.7907692701586e-06
Zmynd19	zinc finger, MYND domain containing 19	805.362	0.708839	0.150411	7.20328031177441e-07	6.79149075253928e-06
mt-Nd4l	NA	4987.04	-0.985273	0.222807	7.20523335290166e-07	6.79149075253928e-06
Tmem191c	NA	68.4678	-1.49187	0.373781	7.28451827801089e-07	6.86249129516526e-06
Fubp1	far upstream element (FUSE) binding protein 1	1309.32	0.916908	0.203701	7.3264910142125e-07	6.8982832830179e-06
Txnip	thioredoxin interacting protein	25305.7	-0.779616	0.16775	7.35276205971028e-07	6.91926045293257e-06
Afap1l2	actin filament associated protein 1-like 2	15.037	-1.95649	0.500715	7.38001149333711e-07	6.94113506378217e-06
Cmtr1	cap methyltransferase 1	1918.1	0.609382	0.127749	7.62404343496783e-07	7.16288178329173e-06
Klhl24	kelch-like 24	321.714	-1.24273	0.301126	7.62387989437673e-07	7.16288178329173e-06
Retreg1	reticulophagy regulator 1	688.603	-1.03826	0.239003	7.6466502023241e-07	7.18022939366663e-06
Cabcoco1	ciliary associated calcium binding coiled-coil 1	61.356	-1.58454	0.400901	7.66439814093474e-07	7.19299823362008e-06
Ero1l	NA	1468.57	0.962056	0.216896	7.71873207727498e-07	7.2400704452102e-06
Twf2	twinfilin actin binding protein 2	831.832	1.04706	0.241756	7.73061912256973e-07	7.2472986409207e-06
Myh9	myosin, heavy polypeptide 9, non-muscle	21399.5	0.500652	0.1038	7.81600731577808e-07	7.3233876114431e-06
Vldlr	very low density lipoprotein receptor	194.324	-1.13568	0.26881	7.85790988875952e-07	7.35867152953849e-06
Gm12891	CDC28 protein kinase regulatory subunit 2 pseudogene	14.7672	3.90945	1.07717	7.86376141045862e-07	7.36017496160312e-06
Grb7	growth factor receptor bound protein 7	2300.3	-0.847651	0.185739	7.90115479409311e-07	7.39118279551052e-06
Eif6	eukaryotic translation initiation factor 6	13232.8	0.89753	0.199167	7.9495179483173e-07	7.43241338274714e-06
Timp2	tissue inhibitor of metalloproteinase 2	400.918	-0.929497	0.208041	7.97943151713818e-07	7.45635934868319e-06
Klhdc7a	kelch domain containing 7A	196.313	-0.905169	0.201321	7.99995339291262e-07	7.47150819572992e-06
Lmtk2	lemur tyrosine kinase 2	2268.27	0.531676	0.110752	8.11686102451684e-07	7.57661114695611e-06
Nhlrc2	NHL repeat containing 2	1437.8	0.493444	0.102408	8.14288730911498e-07	7.59681424199133e-06
Ctse	cathepsin E	307.469	-0.895423	0.198844	8.16356739605984e-07	7.61201061018296e-06
Gm7488	nudix (nucleoside diphosphate linked moiety X)-type motif 21 pseudogene	304.058	0.827689	0.180878	8.23970485434432e-07	7.67887333038734e-06
Ltbp2	latent transforming growth factor beta binding protein 2	29.2901	-1.93716	0.499317	8.31067065655591e-07	7.7408471338388e-06
Ddi2	DNA-damage inducible protein 2	2909.01	0.556005	0.11625	8.32511454542488e-07	7.75013617241648e-06
Hcar2	hydroxycarboxylic acid receptor 2	108.277	1.85938	0.478205	8.33924245303688e-07	7.75912123891258e-06
Smarca2	SWI/SNF related, matrix associated, actin dependent regulator of chromatin, subfamily a, member 2	483.921	-0.843075	0.185034	8.37043601731887e-07	7.78396662683505e-06
Cmtm6	CKLF-like MARVEL transmembrane domain containing 6	4933.98	0.449203	0.0929681	8.39449252916733e-07	7.80215193032636e-06
Gtf2f2	general transcription factor IIF, polypeptide 2	683.946	0.561714	0.117584	8.4341049854616e-07	7.83476826462976e-06
Il15ra	interleukin 15 receptor, alpha chain	192.734	0.9225	0.206778	8.54803737000144e-07	7.93635135359427e-06
Cactin	cactin, spliceosome C complex subunit	1491.94	0.743002	0.159931	8.68368298473235e-07	8.05797434996524e-06
Gadd45g	growth arrest and DNA-damage-inducible 45 gamma	1225.6	0.845823	0.186181	8.78767830689315e-07	8.15011320340748e-06
Ap2b1	adaptor-related protein complex 2, beta 1 subunit	4307.9	0.425661	0.0880905	8.79584890298338e-07	8.15332860343925e-06
Bcas1	brain enriched myelin associated protein 1	1056.04	-0.809012	0.176702	8.91465717072217e-07	8.25462966865908e-06
Ccl8	chemokine (C-C motif) ligand 8	22.9617	2.81947	0.754432	8.91180397530265e-07	8.25462966865908e-06
Slc26a2	solute carrier family 26 (sulfate transporter), member 2	6692.23	-0.968882	0.220467	8.95856977665058e-07	8.29065687983703e-06
St3gal3	ST3 beta-galactoside alpha-2,3-sialyltransferase 3	686.979	-1.01949	0.235335	8.96313083697623e-07	8.29065687983703e-06
Camta1	calmodulin binding transcription activator 1	199.907	-0.803069	0.175284	9.03452751979125e-07	8.35224000149662e-06
Gja1	gap junction protein, alpha 1	199.377	-0.984673	0.225178	9.05376375062388e-07	8.36556187917454e-06
Fam171a1	family with sequence similarity 171, member A1	324.037	-0.650169	0.138157	9.17689761353034e-07	8.47481849935722e-06
Abcg2	ATP binding cassette subfamily G member 2 (Junior blood group)	1243.51	-1.02369	0.236905	9.20058183731841e-07	8.49216643067504e-06
Tars	threonyl-tRNA synthetase	2534.35	0.685056	0.146372	9.21234163186865e-07	8.49849546816451e-06
Abcg5	ATP binding cassette subfamily G member 5	283.368	1.37404	0.344384	9.26320329945838e-07	8.54087053153253e-06
Tmem253	transmembrane protein 253	907.631	0.8846	0.197131	9.30871395550042e-07	8.57826941545158e-06
Urod	uroporphyrinogen decarboxylase	845.186	-0.71909	0.154644	9.37406352763947e-07	8.63390101955911e-06
Polr2d	polymerase (RNA) II (DNA directed) polypeptide D	755.596	0.670998	0.143198	9.42835037842992e-07	8.67928972170495e-06
Snx10	sorting nexin 10	438.251	1.14619	0.275051	9.66644244323803e-07	8.89374274474989e-06
Nav2	neuron navigator 2	357.992	-0.765375	0.166328	9.74733629301553e-07	8.96341258902553e-06
Rhou	ras homolog family member U	1074.27	-0.733991	0.158723	9.98491804053662e-07	9.17701852145608e-06
Npepps	aminopeptidase puromycin sensitive	2910.49	0.692068	0.148573	9.99232976807302e-07	9.178963656586e-06
Tmem185a	transmembrane protein 185A	475.727	0.591501	0.125174	1.00127192821363e-06	9.19282182396983e-06
Gcnt3	glucosaminyl (N-acetyl) transferase 3, mucin type	3659.86	-0.81875	0.180244	1.00745088026368e-06	9.24465513948687e-06
Eif4a3	eukaryotic translation initiation factor 4A3	3608.86	0.600778	0.127324	1.00815669586573e-06	9.24623712494e-06
Tpm2	tropomyosin 2, beta	129.161	-1.48538	0.379311	1.01934115845143e-06	9.34387077768225e-06
Pprc1	peroxisome proliferative activated receptor, gamma, coactivator-related 1	1015.86	0.741544	0.160878	1.03968557354224e-06	9.52532226838333e-06
Stradb	STE20-related kinase adaptor beta	359.103	-0.79825	0.175213	1.04275769866919e-06	9.54842152600729e-06
Tcf23	transcription factor 23	198.148	-1.50981	0.387029	1.04693953752834e-06	9.58165255729475e-06
Gstt3	glutathione S-transferase, theta 3	1500.13	-0.718601	0.155315	1.04982803746952e-06	9.6030180482832e-06
Tnni2	troponin I, skeletal, fast 2	25.1604	1.91482	0.501244	1.06131698747927e-06	9.70298980008736e-06
Pdlim1	PDZ and LIM domain 1 (elfin)	6288.83	-0.537534	0.113332	1.06361097655935e-06	9.71883640889815e-06
Htt	huntingtin	1679.04	0.639637	0.136755	1.0925294852062e-06	9.97782196868506e-06
Morn1	MORN repeat containing 1	56.6028	-1.2982	0.324461	1.0941356068078e-06	9.98722833512708e-06
Psma1	proteasome subunit alpha 1	2486.19	0.825518	0.182774	1.09986692413228e-06	1.00342596120573e-05
Ldb3	LIM domain binding 3	224.111	1.11081	0.266085	1.11280606757e-06	1.01469649527924e-05
Omp	olfactory marker protein	306.286	1.15638	0.28041	1.11632092300401e-06	1.01736629228977e-05
Fer1l6	fer-1-like 6 (C. elegans)	170.206	-1.4286	0.364651	1.12114276688741e-06	1.02119003789129e-05
Nudt10	nudix hydrolase 10	36.5169	-1.83105	0.479637	1.12169483797451e-06	1.02119003789129e-05
Serpinf1	serine (or cysteine) peptidase inhibitor, clade F, member 1	53.4834	-1.95171	0.513754	1.12998982486366e-06	1.02820176504917e-05
mt-Co2	NA	118094	-0.914779	0.207527	1.13882163122821e-06	1.03569434185256e-05
Mettl16	methyltransferase like 16	533.189	0.862562	0.193024	1.13943101191764e-06	1.03570514738229e-05
Hspbap1	Hspb associated protein 1	275.166	0.790621	0.174017	1.14572643474499e-06	1.04088165722588e-05
Ifi35	interferon-induced protein 35	1065.51	0.819988	0.181688	1.14821515714931e-06	1.04259620398252e-05
Misp	mitotic spindle positioning	22001.8	0.924873	0.210501	1.15006013936673e-06	1.04372473590486e-05
Mall	mal, T cell differentiation protein-like	7312.73	0.910704	0.206543	1.15773973813246e-06	1.05014445948656e-05
Aldh7a1	aldehyde dehydrogenase family 7, member A1	698.227	-0.61045	0.130331	1.15965612001637e-06	1.05133259332446e-05
Dhx8	DEAH (Asp-Glu-Ala-His) box polypeptide 8	1000.33	0.511948	0.108102	1.17418135197918e-06	1.0639445663987e-05
Top2a	topoisomerase (DNA) II alpha	2484.96	1.19734	0.294367	1.19196036830958e-06	1.0794901266603e-05
Akr7a5	aldo-keto reductase family 7, member A5 (aflatoxin aldehyde reductase)	1762.2	-1.03155	0.242584	1.1992731276873e-06	1.08554571254995e-05
Nr1h4	nuclear receptor subfamily 1, group H, member 4	2645.88	0.813658	0.180468	1.20929022505084e-06	1.09404158460497e-05
Foxo3	forkhead box O3	1292.45	-0.600347	0.128297	1.22150251638784e-06	1.10451354298731e-05
Arhgap19	Rho GTPase activating protein 19	357.982	0.887675	0.200653	1.22605689889033e-06	1.10795144027419e-05
Map3k21	mitogen-activated protein kinase kinase kinase 21	1012.36	-0.765842	0.168224	1.22658290866861e-06	1.10795144027419e-05
Crebrf	CREB3 regulatory factor	156.758	-1.1523	0.280874	1.24985082478025e-06	1.1278887151202e-05
St14	suppression of tumorigenicity 14 (colon carcinoma)	18278.6	0.887726	0.200859	1.24995628345788e-06	1.1278887151202e-05
Yars2	tyrosyl-tRNA synthetase 2 (mitochondrial)	511.647	0.596049	0.127472	1.25774582005698e-06	1.13432705748531e-05
H2-T10	histocompatibility 2, T region locus 10	45.7461	1.52364	0.395517	1.26231474356247e-06	1.13785563000062e-05
Mob3b	MOB kinase activator 3B	737.712	0.627735	0.134853	1.26413144838484e-06	1.1383093260417e-05
Nav1	neuron navigator 1	306.134	-0.836904	0.187037	1.26370746872934e-06	1.1383093260417e-05
Hsd11b2	hydroxysteroid 11-beta dehydrogenase 2	7968.16	-1.03759	0.245229	1.27527461897814e-06	1.14774715708032e-05
Orc6	origin recognition complex, subunit 6	312.183	0.929013	0.212866	1.28418921802029e-06	1.15517051920933e-05
Dnph1	2'-deoxynucleoside 5'-phosphate N-hydrolase 1	362.875	0.987671	0.230354	1.3073517785764e-06	1.17539604407901e-05
Kif24	kinesin family member 24	161.558	0.853861	0.191957	1.30946591823653e-06	1.17668648142623e-05
Kif14	kinesin family member 14	195.259	1.31931	0.334483	1.31224393557221e-06	1.17857183311962e-05
P3h4	prolyl 3-hydroxylase family member 4 (non-enzymatic)	66.8048	-1.5813	0.413548	1.32363389937363e-06	1.18818591464228e-05
Ethe1	ethylmalonic encephalopathy 1	11918.9	-1.0277	0.242734	1.32991360762495e-06	1.19320509702748e-05
Mrc2	mannose receptor, C type 2	24.6465	-1.76523	0.466463	1.33207998237059e-06	1.19453049220961e-05
Wdr5	WD repeat domain 5	1501.24	0.589149	0.126365	1.37095803953908e-06	1.22875835870581e-05
U2af2	U2 small nuclear ribonucleoprotein auxiliary factor (U2AF) 2	6658.91	0.753236	0.165964	1.38293359356759e-06	1.23885120986566e-05
Mlxipl	MLX interacting protein-like	339.293	-0.838755	0.188422	1.39231898897872e-06	1.24661453279738e-05
Wdr60	NA	94.5393	-0.915394	0.209823	1.39401162555949e-06	1.24748567462304e-05
Rrp9	ribosomal RNA processing 9, U3 small nucleolar RNA binding protein	1171.59	0.919437	0.210999	1.39556806208778e-06	1.24823409639987e-05
Kcnq1	potassium voltage-gated channel, subfamily Q, member 1	2653.62	-0.683529	0.148777	1.39889031602423e-06	1.25013727046028e-05
Nmt1	N-myristoyltransferase 1	2863.91	0.466336	0.0987701	1.39913828585032e-06	1.25013727046028e-05
Bloc1s1	biogenesis of lysosomal organelles complex-1, subunit 1	605.789	-0.704666	0.154003	1.41262818401639e-06	1.26154028550954e-05
Ggct	gamma-glutamyl cyclotransferase	129.312	1.03725	0.246489	1.41455398309259e-06	1.26260961601066e-05
Zfp667	zinc finger protein 667	59.0952	-1.59534	0.419678	1.43007012102601e-06	1.27580213473314e-05
Sec24c	Sec24 related gene family, member C (S. cerevisiae)	5493.32	0.607508	0.130876	1.43321094499586e-06	1.2772893840904e-05
Tent4a	terminal nucleotidyltransferase 4A	681.492	0.712509	0.156038	1.43299624590715e-06	1.2772893840904e-05
Gpr108	G protein-coupled receptor 108	2457.3	-0.711009	0.155704	1.44027650369707e-06	1.28292666572893e-05
H2-Q5	histocompatibility 2, Q region locus 5	83.4704	1.27324	0.321879	1.44915109785156e-06	1.2901687277945e-05
Rhobtb3	Rho-related BTB domain containing 3	131.85	-1.30058	0.330563	1.45099065940722e-06	1.29114333111729e-05
Adamtsl5	ADAMTS-like 5	218.147	-1.1532	0.28359	1.45765886760375e-06	1.29574660569453e-05
Trim6	tripartite motif-containing 6	74.0514	1.30384	0.331677	1.45724280102522e-06	1.29574660569453e-05
Isyna1	myo-inositol 1-phosphate synthase A1	5626.02	0.913898	0.210004	1.47610844084695e-06	1.31147430618355e-05
Snrpg	small nuclear ribonucleoprotein polypeptide G	1086.03	0.665737	0.144868	1.48179519466297e-06	1.31585235165409e-05
Set	SET nuclear oncogene	5098.01	0.772392	0.171423	1.48289050849592e-06	1.3161507462503e-05
Ncbp1	nuclear cap binding protein subunit 1	1447.8	0.504912	0.107667	1.49722980508673e-06	1.32819761726578e-05
Ptrh1	peptidyl-tRNA hydrolase 1 homolog	636.178	0.93772	0.21712	1.50125297042341e-06	1.33108537029767e-05
Fkbp10	FK506 binding protein 10	20.1247	-2.0554	0.554351	1.50385014854255e-06	1.33270646599369e-05
Kcnf1	potassium voltage-gated channel, subfamily F, member 1	118.563	-1.27032	0.321758	1.5128821838782e-06	1.34002553783059e-05
Qpctl	glutaminyl-peptide cyclotransferase-like	633.57	0.774671	0.172191	1.51554600209251e-06	1.3416994075726e-05
Rrp15	ribosomal RNA processing 15 homolog	343.32	0.946377	0.219785	1.51656503556779e-06	1.34191619839367e-05
Ghr	growth hormone receptor	116.667	-1.13299	0.278218	1.56350583211203e-06	1.38274541295051e-05
Fam214a	NA	143.987	-1.02987	0.245597	1.57168492384423e-06	1.38856200152477e-05
Ubxn10	UBX domain protein 10	110.647	-1.10811	0.270321	1.57126958370873e-06	1.38856200152477e-05
Mtfr2	mitochondrial fission regulator 2	111.644	1.1829	0.294519	1.58527743107534e-06	1.39985730974325e-05
Psmb4	proteasome (prosome, macropain) subunit, beta type 4	7893.12	0.721606	0.159142	1.60661240486836e-06	1.41797451252485e-05
Rbm14	RNA binding motif protein 14	2383.61	0.949496	0.22139	1.60877828208065e-06	1.41916349829954e-05
Cks2	CDC28 protein kinase regulatory subunit 2	922.227	0.585159	0.12637	1.61599519693252e-06	1.42480471737682e-05
Cmpk2	cytidine monophosphate (UMP-CMP) kinase 2, mitochondrial	366.95	0.891007	0.204466	1.62650439833262e-06	1.43334149673094e-05
Dazap1	DAZ associated protein 1	4003.53	0.715577	0.157796	1.64160871007938e-06	1.44591694006686e-05
Slc7a9	solute carrier family 7 (cationic amino acid transporter, y+ system), member 9	288.707	1.70138	0.454834	1.66014402980784e-06	1.46150008190397e-05
Col1a2	collagen, type I, alpha 2	148.382	-1.62144	0.43175	1.67958841271517e-06	1.47786728659923e-05
Slc25a22	solute carrier family 25 (mitochondrial carrier, glutamate), member 22	1139.58	0.66706	0.146096	1.69720407603981e-06	1.49260961207885e-05
Smyd5	SET and MYND domain containing 5	749.501	0.892067	0.205327	1.71554037400978e-06	1.50797042814835e-05
Smurf1	SMAD specific E3 ubiquitin protein ligase 1	1198.06	0.545291	0.117505	1.71705877099141e-06	1.50854012855373e-05
Serpinh1	serine (or cysteine) peptidase inhibitor, clade H, member 1	118.508	-1.76329	0.473985	1.71966042102073e-06	1.51006047304829e-05
Slc35a2	solute carrier family 35 (UDP-galactose transporter), member A2	3522.27	0.682661	0.150065	1.73814483903109e-06	1.52551912100075e-05
Rfc4	replication factor C (activator 1) 4	364.326	0.806456	0.181862	1.76234313276157e-06	1.54597448700856e-05
C1qbp	complement component 1, q subcomponent binding protein	4402.18	0.634084	0.138446	1.7732951370219e-06	1.55479503819614e-05
Uck2	uridine-cytidine kinase 2	2214.47	0.530062	0.114359	1.83311525931659e-06	1.60643174443851e-05
Deaf1	DEAF1, transcription factor	652.63	-0.826814	0.187775	1.84188865850935e-06	1.61330459861552e-05
Rab20	RAB20, member RAS oncogene family	509.031	-0.766675	0.171769	1.85036713425137e-06	1.61991231844006e-05
Trappc6a	trafficking protein particle complex 6A	1022.42	-0.771418	0.173044	1.85837499358642e-06	1.62610157187415e-05
Clec11a	C-type lectin domain family 11, member a	43.0916	-1.92363	0.524024	1.87169437569158e-06	1.636104402836e-05
Psmd14	proteasome (prosome, macropain) 26S subunit, non-ATPase, 14	1567.14	0.754055	0.168587	1.87159986529238e-06	1.636104402836e-05
Clca4c-ps	chloride channel accessory 4C, pseudogene	43.2119	3.11879	0.896466	1.87659656936369e-06	1.63956274865677e-05
Pla2g2e	phospholipase A2, group IIE	17.8223	2.94269	0.840371	1.88119482599091e-06	1.64275219716506e-05
Irak4	interleukin-1 receptor-associated kinase 4	1155.45	0.439105	0.0939826	1.88529729611905e-06	1.64550570649183e-05
Lancl3	LanC lantibiotic synthetase component C-like 3 (bacterial)	22.6155	-2.00085	0.547888	1.91305025908177e-06	1.66888843436957e-05
Fat2	FAT atypical cadherin 2	38.4092	-1.61821	0.434715	1.92687197434508e-06	1.68010054342544e-05
Kbtbd11	kelch repeat and BTB (POZ) domain containing 11	2156.19	-0.987622	0.235159	1.92840960531602e-06	1.68059588227994e-05
Inca1	inhibitor of CDK, cyclin A1 interacting protein 1	24.2788	-2.30056	0.639792	1.92960487128624e-06	1.68079250446612e-05
H2-T23	histocompatibility 2, T region locus 23	6233.6	0.812487	0.18432	1.93178771476239e-06	1.68184873167711e-05
Sgsm2	small G protein signaling modulator 2	904.07	-0.820716	0.186565	1.93356610521625e-06	1.68255195119571e-05
Insl3	insulin-like 3	221.283	1.17049	0.293992	1.94692698324185e-06	1.69332826530427e-05
Rassf1	Ras association (RalGDS/AF-6) domain family member 1	1181.74	0.485327	0.104506	1.95485478306114e-06	1.6993707527373e-05
Eif1ad	eukaryotic translation initiation factor 1A domain containing	1352.26	0.556666	0.120828	1.95676462498141e-06	1.69974442871101e-05
Spsb2	splA/ryanodine receptor domain and SOCS box containing 2	444.733	-0.820915	0.186733	1.95724580576161e-06	1.69974442871101e-05
Gpatch4	G patch domain containing 4	469.891	0.839082	0.191754	1.96209755804147e-06	1.70310461047024e-05
Nrbp1	nuclear receptor binding protein 1	2119.25	0.617811	0.135221	1.96791931749116e-06	1.70725773386356e-05
Slc12a6	solute carrier family 12, member 6	730.881	-0.621475	0.136098	1.96885208837732e-06	1.70725773386356e-05
[truncated: 20,644 more rows]
