# Supplementary material for: Macrophages orchestrate elimination of Shigella from the intestinal epithelial cell niche via TLR-induced IL-12 and IFN-γ
Source: Cell Host Microbe. Author manuscript; Available in PMC 2025 Sep 26. (PMC12471108; doi:10.1016/j.chom.2025.08.001)
Supplement: 3 — Supplemental Videos and Spreadsheets_Table2: Differential expression of ISGs in IEC naïve vs infected, related to Figure 1c. [file NIHMS2107783-supplement-3.xlsx]

## Sheet: IEC_DEG_Infected_vs_naive_ISG
GeneID	Gene.name	baseMean	log2FoldChange	lfcSE	pvalue	padj
Igtp	interferon gamma induced GTPase	2328.91	4.80357	0.16011	2.45878e-199	4.26206e-195
Irgm2	immunity-related GTPase family M member 2	984.721	3.13099	0.143213	5.63292e-108	9.7641e-105
Tgtp1	T cell specific GTPase 1	860.952	5.20652	0.253732	1.79605e-95	2.22376e-92
Stat1	signal transducer and activator of transcription 1	3134.03	2.53129	0.144605	1.93266e-70	1.1552e-67
Nlrc5	NLR family, CARD domain containing 5	307.567	3.55089	0.214384	2.26361e-63	9.34224e-61
Gbp2	guanylate binding protein 2	1308.14	4.01016	0.248653	5.14878e-60	1.85935e-57
Ciita	class II transactivator	250.542	4.52646	0.312121	3.54287e-49	8.41262e-47
Irgm1	immunity-related GTPase family M member 1	1876.28	2.59887	0.180188	4.75174e-49	1.11306e-46
Nos2	nitric oxide synthase 2, inducible	3719.41	6.11381	0.453638	1.73927e-44	3.24178e-42
Ifitm3	interferon induced transmembrane protein 3	2495.67	2.27589	0.16599	2.12915e-44	3.92624e-42
Bst2	bone marrow stromal cell antigen 2	1331.52	2.4434	0.183332	2.80822e-42	4.68055e-40
Cd74	CD74 antigen (invariant polypeptide of major histocompatibility complex, class II antigen-associated)	4299.72	4.26879	0.349293	7.20792e-36	9.25497e-34
Irf1	interferon regulatory factor 1	5601.7	1.94674	0.163872	3.57157e-34	4.12731e-32
Cd47	CD47 antigen (Rh-related antigen, integrin-associated signal transducer)	2169.58	1.57886	0.136827	6.9844e-33	7.42746e-31
Pim1	proviral integration site 1	2308.93	1.6836	0.160891	1.37407e-27	1.09761e-25
Tnf	tumor necrosis factor	804.518	3.21545	0.321396	1.46316e-25	1.0352e-23
Gch1	GTP cyclohydrolase 1	1487.6	1.94926	0.194829	3.04527e-25	2.09471e-23
H2-Q7	histocompatibility 2, Q region locus 7	791.355	2.11226	0.223693	8.29121e-23	4.71213e-21
Sec61a1	Sec61 alpha 1 subunit (S. cerevisiae)	14254.4	1.29482	0.138575	1.06843e-22	5.97424e-21
Edn1	endothelin 1	398.498	-2.58	0.283398	1.13866e-21	5.68807e-20
Epsti1	epithelial stromal interaction 1 (breast)	920.644	1.18078	0.131091	4.54769e-21	2.17161e-19
Gbp6	guanylate binding protein 6	195.348	2.64008	0.309123	1.58747e-19	6.74443e-18
Gbp7	guanylate binding protein 7	215.36	2.39763	0.298922	1.68623e-17	5.77651e-16
Ass1	argininosuccinate synthetase 1	1016.1	1.58562	0.210691	4.46627e-16	1.34875e-14
Flnb	filamin, beta	21934.9	1.02241	0.131597	4.89285e-16	1.46735e-14
Irf8	interferon regulatory factor 8	6837.16	1.37156	0.195043	2.0277e-14	5.19175e-13
Parp9	poly (ADP-ribose) polymerase family, member 9	1106.57	1.70427	0.254717	2.18453e-13	4.9956e-12
Parp14	poly (ADP-ribose) polymerase family, member 14	934.156	1.79888	0.277492	1.00182e-12	2.12813e-11
Ubd	ubiquitin D	43.4919	2.83977	0.440443	1.05916e-12	2.24169e-11
Capg	capping protein (actin filament), gelsolin-like	4545.7	1.4426	0.226153	1.6295e-12	3.38273e-11
Myo1c	myosin IC	5874.88	0.990434	0.158477	3.07376e-11	5.47028e-10
Gbp3	guanylate binding protein 3	184.772	2.15784	0.363217	3.69634e-11	6.48505e-10
Aqp4	aquaporin 4	6033.92	1.2358	0.228748	1.23082e-09	1.81266e-08
Gbp5	guanylate binding protein 5	150.706	2.09512	0.402372	2.05234e-09	2.94986e-08
Actg1	actin, gamma, cytoplasmic 1	126240	0.645819	0.115519	8.52846e-09	1.09668e-07
Sp100	nuclear antigen Sp100	246.853	1.28689	0.258335	9.99993e-09	1.27455e-07
Pde12	phosphodiesterase 12	497.493	0.771083	0.142766	1.55627e-08	1.9255e-07
Daxx	Fas death domain-associated protein	1219.74	0.738878	0.142491	5.74734e-08	6.43984e-07
Gapdh	glyceraldehyde-3-phosphate dehydrogenase	61510.9	0.966202	0.200115	1.14836e-07	1.23179e-06
Rab20	RAB20, member RAS oncogene family	509.031	-0.766675	0.171769	1.85037e-06	1.61991e-05
Ifitm1	interferon induced transmembrane protein 1	131.882	1.88727	0.526593	2.65505e-06	2.24391e-05
Trim21	tripartite motif-containing 21	150.439	0.83087	0.205619	8.78307e-06	6.68624e-05
Wnt5a	wingless-type MMTV integration site family, member 5A	53.653	-1.22437	0.371588	2.43381e-05	0.000166372
Vamp3	vesicle-associated membrane protein 3	2152.53	0.494072	0.121138	2.51567e-05	0.000171275
Tlr4	toll-like receptor 4	346.269	1.09077	0.326708	3.56704e-05	0.000233413
Gbp8	guanylate-binding protein 8	19.5833	1.33762	0.472559	8.75633e-05	0.000527754
Rab11fip5	RAB11 family interacting protein 5 (class I)	130.683	-0.812485	0.238581	0.000112063	0.000656915
Gbp10	guanylate-binding protein 10	12.8182	1.85454	0.838672	0.000204034	0.00111957
Cd200	CD200 molecule	35.4283	-1.0169	0.354305	0.000243444	0.00130763
Ifngr1	interferon gamma receptor 1	4797.43	0.464641	0.134534	0.000323081	0.00167373
Actr3	ARP3 actin-related protein 3	9305.63	0.520519	0.16529	0.000819791	0.0037425
Pparg	peroxisome proliferator activated receptor gamma	2192.85	-0.460499	0.146141	0.000947373	0.00424994
Calm3	calmodulin 3	23161.3	0.539554	0.181187	0.00136082	0.0058298
Myo18a	myosin XVIIIA	10654.4	0.429652	0.143857	0.00174645	0.00718391
Cdc42	cell division cycle 42	9595.35	0.324735	0.107036	0.00182374	0.00745406
Vim	vimentin	1399.84	-0.63916	0.231311	0.00188112	0.00764711
Ifitm6	interferon induced transmembrane protein 6	117.928	1.30838	0.887904	0.00300414	0.0113922
Nub1	negative regulator of ubiquitin-like proteins 1	1165.15	0.336574	0.126041	0.00552638	0.0190989
Rab12	RAB12, member RAS oncogene family	203.715	-0.393946	0.150851	0.0058969	0.0201691
Il12rb1	interleukin 12 receptor, beta 1	16.1938	0.867108	0.483988	0.00717889	0.0237524
Slc22a5	solute carrier family 22 (organic cation transporter), member 5	857.016	-0.340814	0.140854	0.0111181	0.0340737
Otop1	otopetrin 1	3.2561	0.869424	1.0022	0.0173234	0.0489541
Cdc37	cell division cycle 37	5545.11	0.329617	0.158438	0.0269379	0.0707349
Mefv	Mediterranean fever	38.6429	0.71523	0.533956	0.0275765	0.0720983
Cxcl16	chemokine (C-X-C motif) ligand 16	258.985	0.433925	0.220461	0.0279306	0.0728267
Gbp4	guanylate binding protein 4	122.499	0.598706	0.371819	0.0314932	0.08028
Acod1	aconitate decarboxylase 1	472.426	0.700057	0.552608	0.0319319	0.0812018
Med1	mediator complex subunit 1	861.331	0.349758	0.181116	0.0367661	0.0909264
Vamp4	vesicle-associated membrane protein 4	302.396	-0.390807	0.207587	0.0375336	0.092429
Stx11	syntaxin 11	56.0239	0.59671	0.412768	0.0406912	0.0986768
Vps26b	VPS26 retromer complex component B	1780.11	0.271541	0.144936	0.0477052	0.111973
Il12b	interleukin 12b	2.16422	0.537418	0.907859	0.0546605	0.124735
Rpl13a	ribosomal protein L13A	53409.5	0.316273	0.181608	0.0592104	0.132655
Atl3	atlastin GTPase 3	884.042	-0.323376	0.194463	0.0687393	0.148829
Sirpa	signal-regulatory protein alpha	720.367	-0.372147	0.235572	0.0728305	0.15605
Ccl2	chemokine (C-C motif) ligand 2	118.904	-0.49115	0.368211	0.0741297	0.158344
Cyp27b1	cytochrome P450, family 27, subfamily b, polypeptide 1	5.1413	0.520964	0.681228	0.089955	0.183942
Cdc42ep2	CDC42 effector protein (Rho GTPase binding) 2	390.625	0.295029	0.191743	0.0925945	0.188053
Tlr3	toll-like receptor 3	359.804	0.362178	0.249472	0.0943345	0.191005
Slk	STE20-like kinase	1608.97	-0.35606	0.244945	0.095457	0.192693
Atf3	activating transcription factor 3	12102	-0.341899	0.244206	0.108487	0.21232
Tyk2	tyrosine kinase 2	1657.26	0.276804	0.193283	0.116838	0.224805
Star	steroidogenic acute regulatory protein	26.0349	-0.444257	0.400579	0.117065	0.225066
Trp53	transformation related protein 53	2003.79	0.226311	0.154744	0.11885	0.22774
Slc26a6	solute carrier family 26, member 6	74.228	0.447847	0.417784	0.119422	0.228543
Gsn	gelsolin	3575.92	0.229551	0.158267	0.121117	0.230911
Mrc1	mannose receptor, C type 1	212.922	-0.366236	0.287022	0.124698	0.23592
Rab7b	RAB7B, member RAS oncogene family	69.5775	-0.3441	0.267341	0.130172	0.243576
Actr2	ARP2 actin-related protein 2	4136.58	0.307908	0.234992	0.136492	0.252638
Calm1	calmodulin 1	26795.5	0.204538	0.15365	0.155662	0.278465
Slc22a21	solute carrier family 22 (organic cation transporter), member 21	257.112	-0.251542	0.198524	0.163268	0.288415
Stxbp1	syntaxin binding protein 1	478.597	-0.230529	0.184707	0.174173	0.302426
Gbp2b	guanylate binding protein 2b	40.6498	-0.362226	0.638616	0.196279	0.330032
Stxbp4	syntaxin binding protein 4	37.4757	-0.319087	0.313013	0.203924	0.339234
Syncrip	synaptotagmin binding, cytoplasmic RNA interacting protein	1673.56	0.265297	0.238229	0.203967	0.339273
Evl	Ena-vasodilator stimulated phosphoprotein	240.612	-0.214362	0.184946	0.206758	0.342694
Rps6kb1	ribosomal protein S6 kinase, polypeptide 1	483.673	0.252778	0.230305	0.214081	0.351147
Camk2a	calcium/calmodulin-dependent protein kinase II alpha	91.4547	-0.353483	0.507562	0.224122	0.3635
Kif16b	kinesin family member 16B	657.412	-0.214487	0.21042	0.25708	0.401606
Was	Wiskott-Aldrich syndrome	75.4763	0.261213	0.289961	0.275663	0.422003
Stx8	syntaxin 8	602.848	-0.120623	0.116314	0.276466	0.42286
Dnaja3	DnaJ heat shock protein family (Hsp40) member A3	2412.9	0.102291	0.104354	0.305336	0.453919
Ccl5	chemokine (C-C motif) ligand 5	264.232	-0.280615	0.409512	0.316337	0.465562
Stxbp2	syntaxin binding protein 2	3468.48	-0.143495	0.161214	0.339848	0.491566
Tlr2	toll-like receptor 2	742.785	0.140353	0.158902	0.344237	0.496664
Cdc42ep4	CDC42 effector protein (Rho GTPase binding) 4	2545.78	-0.155054	0.185575	0.362438	0.515727
Abcc1	ATP-binding cassette, sub-family C (CFTR/MRP), member 1	1512.34	-0.0846278	0.102749	0.389364	0.542326
Gpr146	G protein-coupled receptor 146	32.5148	-0.211642	0.303414	0.389851	0.542785
Pik3c3	phosphatidylinositol 3-kinase catalytic subunit type 3	593.903	-0.108621	0.135512	0.396655	0.549215
Kif5b	kinesin family member 5B	3054.52	0.169872	0.226559	0.397608	0.54991
Jak1	Janus kinase 1	1723.94	0.127585	0.171949	0.423156	0.574214
Atl2	atlastin GTPase 2	1278.7	-0.137193	0.192203	0.434335	0.584758
Cldn1	claudin 1	2.86939	0.194068	0.604645	0.447417	0.596624
Stxbp3	syntaxin binding protein 3	709.997	-0.157354	0.238992	0.452123	0.601152
Fasl	Fas ligand (TNF superfamily, member 6)	13.1277	0.210806	0.469867	0.452421	0.601262
Casp1	caspase 1	1830.11	-0.144726	0.217406	0.456499	0.605151
Cited1	Cbp/p300-interacting transactivator with Glu/Asp-rich carboxy-terminal domain 1	3.13555	-0.19763	0.531629	0.469001	0.61672
Snca	synuclein, alpha	19.0168	-0.201121	0.423791	0.471212	0.618225
Aif1	allograft inflammatory factor 1	41.9318	-0.183793	0.325566	0.472206	0.619295
Gbp9	guanylate-binding protein 9	41.2563	0.170299	0.337064	0.512341	0.654949
Ifitm2	interferon induced transmembrane protein 2	3437.05	-0.0845339	0.146043	0.538615	0.676472
Calcoco2	calcium binding and coiled-coil domain 2	2.16754	-0.142593	0.627977	0.550567	0.686825
Vamp8	vesicle-associated membrane protein 8	1324.73	-0.07904	0.151482	0.578311	0.710489
Rab43	RAB43, member RAS oncogene family	2924.81	-0.0991747	0.202168	0.588262	0.71895
Dapk1	death associated protein kinase 1	268.389	-0.0850243	0.169754	0.589504	0.719597
Csprs	component of Sp100-rs	8.57409	-0.14666	0.419748	0.596799	0.725399
Calm2	calmodulin 2	8139.03	0.074948	0.151136	0.597407	0.725934
Kynu	kynureninase	1.788	-0.103356	0.595327	0.673822	0.784368
Ptpn2	protein tyrosine phosphatase, non-receptor type 2	472.787	0.0778749	0.224779	0.696539	0.801363
Adamts13	a disintegrin-like and metallopeptidase (reprolysin type) with thrombospondin type 1 motif, 13	1.91679	-0.081494	0.658983	0.705296	0.80745
Txk	TXK tyrosine kinase	24.0644	-0.100056	0.372073	0.710491	0.811094
Slc11a1	solute carrier family 11 (proton-coupled divalent metal ion transporters), member 1	224.764	-0.0745537	0.308574	0.763823	0.850033
Il23r	interleukin 23 receptor	2.44355	-0.0726977	0.539009	0.780683	0.861933
Gimap6	GTPase, IMAP family member 6	86.7862	-0.0498205	0.263677	0.824615	0.890473
Stx4a	syntaxin 4A (placental)	1163.65	-0.0231923	0.110638	0.826663	0.891685
Zyx	zyxin	1776.5	-0.0258579	0.134034	0.83878	0.899664
Jak2	Janus kinase 2	810.165	0.03892	0.249314	0.857035	0.911401
Dapk3	death-associated protein kinase 3	1821.4	0.031065	0.197777	0.862957	0.915553
Arg1	arginase, liver	383.472	0.03582	0.411682	0.896339	0.937384
Hpx	hemopexin	1.31252	0.245163	0.766297	0.241103	NA
Ifitm7	interferon induced transmembrane protein 7	1.66732	-0.161182	0.59296	0.525326	NA
Slc30a8	solute carrier family 30 (zinc transporter), member 8	0.367936	-0.0426419	0.715555	0.808389	NA
